# Supplementary material for: Enhanced Expression of IL32 mRNA in Skeletal Muscles in the Context of Head and Neck Carcinomas
Source: J Cachexia Sarcopenia Muscle. 2025 Dec 28;17(1):e70160. doi: 10.1002/jcsm.70160 (PMC12745337; doi:10.1002/jcsm.70160)
Supplement: Supplementary file 10 — Table S5: Count table of comparative bulk RNAseq for HNC and control muscles. [file JCSM-17-e70160-s002.xlsx]

## Sheet: RNA seq_human mascle fragment
	Supplementary Table 5. Count table of comparative bulk RNAseq for HNC and control muscles
	Ctrl A	Ctrl B	Ctrl C	HNC1-SCM	HNC2-Pectoral	HNC2-SCM	HNC3-SCM	HNC3-Pectoral	HNC4-SCM	HNC4-Femoral	HNC5-Latissimus dorsi	HNC6-Digastric
ENSG00000223972.4|DDX11L1	0	1	0	1	0	0	0	0	1	0	1	0
ENSG00000227232.4|WASH7P	286	170	185	123	205	110	104	210	381	287	267	131
ENSG00000243485.2|MIR1302-11	0	0	0	0	0	0	0	0	0	0	0	0
ENSG00000237613.2|FAM138A	0	0	0	0	0	0	0	0	0	0	0	0
ENSG00000268020.2|OR4G4P	0	0	0	0	0	0	0	0	0	0	0	0
ENSG00000240361.1|OR4G11P	0	0	0	0	0	0	0	0	0	0	0	0
ENSG00000186092.4|OR4F5	0	0	0	0	0	0	0	0	0	0	0	0
ENSG00000238009.2|RP11-34P13.7	0	1	0	0	0	0	0	0	3	2	0	0
ENSG00000239945.1|RP11-34P13.8	0	0	0	0	0	0	0	0	0	0	0	0
ENSG00000233750.3|CICP27	0	0	0	0	0	0	0	0	0	0	0	0
ENSG00000237683.5|AL627309.1	2	5	2	3	0	2	1	5	2	2	3	2
ENSG00000268903.1|RP11-34P13.15	0	0	0	0	0	0	0	0	0	0	0	0
ENSG00000269981.1|RP11-34P13.16	0	0	0	0	0	0	0	0	0	0	0	0
ENSG00000239906.1|RP11-34P13.14	0	0	0	0	0	0	0	0	0	0	0	0
ENSG00000241860.2|RP11-34P13.13	11	4	2	1	1	2	0	3	11	4	4	10
ENSG00000222623.1|RNU6-1100P	0	0	0	0	0	0	0	0	0	0	0	0
ENSG00000241599.1|RP11-34P13.9	0	0	0	0	0	0	0	0	0	0	0	0
ENSG00000228463.4|AP006222.2	15	50	20	11	9	8	3	12	105	50	56	6
ENSG00000241670.2|AP006222.1	0	0	0	0	0	0	0	0	0	0	0	0
ENSG00000237094.7|RP4-669L17.10	0	1	5	2	0	3	1	1	18	1	4	1
ENSG00000250575.1|RP4-669L17.8	0	0	0	0	0	0	0	0	0	0	0	0
ENSG00000233653.3|CICP7	0	0	0	0	0	0	0	0	0	0	0	0
ENSG00000224813.2|RP4-669L17.4	0	0	0	0	0	0	0	0	0	0	0	0
ENSG00000235249.1|OR4F29	0	0	0	0	0	0	0	0	0	0	0	0
ENSG00000269732.1|WBP1LP7	0	0	0	0	0	0	0	0	0	0	0	0
ENSG00000256186.1|AL732372.1	0	0	0	0	0	0	0	0	0	0	0	0
ENSG00000236601.1|RP4-669L17.2	0	0	0	0	0	0	0	0	0	0	0	0
ENSG00000236743.1|RP5-857K21.15	0	0	0	0	0	0	0	0	0	0	0	0
ENSG00000236679.2|RP4-669L17.1	0	0	0	0	0	0	0	0	0	0	0	0
ENSG00000231709.1|RP5-857K21.1	1	1	0	0	0	0	0	0	0	0	3	0
ENSG00000235146.2|RP5-857K21.2	0	0	0	0	0	0	0	0	0	0	0	0
ENSG00000239664.2|RP5-857K21.3	0	0	0	0	0	0	0	0	0	0	0	0
ENSG00000230021.3|RP5-857K21.4	0	2	0	1	0	1	0	0	1	0	0	1
ENSG00000223659.1|RP5-857K21.5	0	0	0	0	0	0	0	0	0	0	0	0
ENSG00000225972.1|MTND1P23	327	232	269	191	118	339	113	54	168	310	313	140
ENSG00000225630.1|MTND2P28	515	7617	340	299	247	517	129	94	215	331	431	251
ENSG00000237973.1|hsa-mir-6723	7036	3588	7396	44756	3457	7230	2147	2263	2663	4569	3657	3174
ENSG00000229344.1|RP5-857K21.7	1364	933	1157	589	448	1081	348	271	412	727	915	526
ENSG00000240409.1|MTATP8P1	19	11	20	11	10	20	7	2	3	5	11	15
ENSG00000248527.1|MTATP6P1	1080	590	1136	511	442	1012	299	218	483	899	744	446
ENSG00000198744.5|RP5-857K21.11	2453	1956	3022	1694	1424	4012	978	947	1280	2610	1839	1422
ENSG00000268663.1|WBP1LP6	0	0	0	0	0	0	0	0	0	0	0	0
ENSG00000185097.2|OR4F16	0	0	0	0	0	0	0	0	0	0	0	0
ENSG00000229376.3|CICP3	0	0	0	0	0	0	0	0	0	0	0	0
ENSG00000224956.5|RP11-206L10.1	20	16	26	14	32	14	18	22	85	32	26	16
ENSG00000235373.1|RP11-206L10.3	1	3	4	0	3	2	1	2	5	2	0	3
ENSG00000223181.1|RNU6-1199P	0	0	0	0	0	0	0	0	0	0	0	0
ENSG00000240618.1|RP11-206L10.5	0	2	0	0	0	0	0	0	2	0	0	0
ENSG00000229905.1|RP11-206L10.4	0	0	0	0	0	0	0	0	0	0	0	0
ENSG00000228327.2|RP11-206L10.2	8	8	5	6	8	6	4	9	33	8	10	7
ENSG00000237491.4|RP11-206L10.9	6	5	5	1	2	1	1	2	22	4	5	5
ENSG00000230092.3|RP11-206L10.8	0	2	2	2	6	3	3	2	9	1	3	1
ENSG00000269831.1|AL669831.1	1	0	0	0	0	0	0	0	0	3	1	0
ENSG00000240453.1|RP11-206L10.10	0	0	0	0	1	0	0	2	4	1	2	1
ENSG00000177757.1|FAM87B	1	0	1	2	0	0	0	1	1	0	0	0
ENSG00000225880.4|LINC00115	7	9	9	10	12	13	5	20	33	20	12	12
ENSG00000228794.4|RP11-206L10.11	1360	1343	918	1109	1297	1605	608	1438	2574	1009	1638	1035
ENSG00000230368.2|FAM41C	0	0	0	0	0	1	0	0	0	0	0	0
ENSG00000234711.1|TUBB8P11	2	4	2	0	1	1	1	1	0	0	2	0
ENSG00000269308.1|AL645608.2	0	1	0	0	0	0	0	0	0	0	0	0
ENSG00000272438.1|RP11-54O7.16	0	0	1	0	0	0	1	0	0	0	0	0
ENSG00000230699.2|RP11-54O7.1	0	0	0	0	0	0	0	0	0	1	0	0
ENSG00000241180.1|RP11-54O7.2	0	0	0	0	0	0	0	0	0	0	0	0
ENSG00000223764.2|RP11-54O7.3	4	1	4	0	0	14	0	0	1	0	2	0
ENSG00000187634.6|SAMD11	51	1	12	5	0	3	3	0	12	3	2	3
ENSG00000268179.1|AL645608.1	0	0	0	0	0	0	0	0	0	0	0	0
ENSG00000188976.6|NOC2L	2519	1406	1554	1359	1594	1491	1478	1853	2657	2365	2074	1399
ENSG00000187961.9|KLHL17	70	39	55	27	26	10	15	23	66	81	35	29
ENSG00000187583.6|PLEKHN1	3	0	1	4	1	1	0	1	2	1	2	2
ENSG00000187642.5|C1orf170	10250	6897	10611	5910	5300	5819	3742	4842	7392	5299	14249	4078
ENSG00000272512.1|RP11-54O7.17	11	11	15	13	0	22	4	8	29	12	11	9
ENSG00000188290.6|HES4	92	20	105	31	27	171	20	12	32	20	63	25
ENSG00000231702.2|RP11-54O7.10	2	2	0	0	1	2	1	7	6	1	5	0
ENSG00000224969.1|RP11-54O7.11	0	0	0	0	0	0	0	0	0	0	0	0
ENSG00000187608.5|ISG15	112	43	125	24	24	47	19	17	36	75	29	18
ENSG00000188157.9|AGRN	188	79	166	29	33	34	34	59	139	247	54	57
ENSG00000242590.1|RP11-54O7.14	0	0	0	0	0	0	0	0	0	0	0	0
ENSG00000217801.5|RP11-465B22.3	1	0	2	0	0	4	1	0	0	0	1	3
ENSG00000273443.1|RP11-54O7.18	0	0	0	0	0	0	0	0	0	0	0	0
ENSG00000237330.2|RNF223	1	0	0	0	0	0	0	0	0	0	0	0
ENSG00000131591.13|C1orf159	46	25	47	22	32	34	20	37	61	62	37	38
ENSG00000223823.1|RP11-465B22.5	0	0	0	0	0	0	0	0	0	0	0	0
ENSG00000207730.1|MIR200B	0	0	0	0	0	0	0	0	0	0	0	0
ENSG00000207607.1|MIR200A	0	0	0	0	0	0	0	0	0	0	0	0
ENSG00000198976.1|MIR429	0	0	0	0	0	0	0	0	0	0	0	0
ENSG00000272141.1|RP11-465B22.8	0	0	0	0	0	0	0	0	0	0	0	0
ENSG00000205231.1|TTLL10-AS1	3	1	1	0	1	0	0	2	0	0	0	0
ENSG00000162571.9|TTLL10	4	1	4	1	1	0	0	2	0	11	1	1
ENSG00000186891.9|TNFRSF18	2	4	3	1	2	0	2	0	3	2	1	0
ENSG00000186827.6|TNFRSF4	21	14	43	20	10	57	8	7	14	11	13	11
ENSG00000078808.12|SDF4	1940	1028	1458	818	955	639	819	1110	1908	1477	1246	868
ENSG00000176022.3|B3GALT6	171	137	168	45	128	70	90	98	141	147	87	137
ENSG00000184163.3|FAM132A	3	13	10	2	2	3	0	0	4	7	2	0
ENSG00000260179.1|RP5-902P8.12	0	1	5	0	1	1	0	1	3	0	1	0
ENSG00000160087.16|UBE2J2	830	419	713	377	568	371	394	475	775	726	603	511
ENSG00000230415.1|RP5-902P8.10	13	17	26	7	6	7	3	9	35	12	8	12
ENSG00000162572.15|SCNN1D	75	71	69	48	45	66	44	43	197	97	62	56
ENSG00000131584.14|ACAP3	713	775	1062	826	614	572	644	854	1627	1034	927	684
ENSG00000169972.7|PUSL1	115	62	89	61	33	28	40	48	88	92	83	22
ENSG00000127054.14|CPSF3L	2851	1768	2044	1658	1574	1237	1447	1933	4129	2939	2344	1220
ENSG00000240731.1|RP5-890O3.9	42	57	39	48	30	22	10	60	175	43	31	13
ENSG00000224051.2|GLTPD1	2142	1083	2095	523	290	193	283	295	863	814	842	336
ENSG00000169962.4|TAS1R3	7	4	7	9	1	11	6	1	10	10	9	3
ENSG00000107404.13|DVL1	8528	6043	9490	4138	3823	2827	4822	5218	7374	6842	8123	4241
ENSG00000162576.12|MXRA8	263	211	322	42	124	84	49	156	261	237	149	177
ENSG00000175756.9|AURKAIP1	3171	1968	3721	1394	1607	1247	1657	1428	1909	2695	2356	1966
ENSG00000223663.2|RP5-890O3.3	0	0	0	0	0	0	0	0	0	0	0	0
ENSG00000221978.7|CCNL2	1697	1575	1467	1055	1661	1015	951	2247	4133	2582	1386	1240
ENSG00000224870.3|RP4-758J18.2	279	136	189	44	131	54	61	103	241	122	76	85
ENSG00000242485.1|MRPL20	3522	1903	2118	1456	1325	1152	1344	1359	2990	3069	2249	1497
ENSG00000264293.1|RN7SL657P	0	0	0	0	0	0	0	0	0	0	0	0
ENSG00000272455.1|RP4-758J18.13	9	15	14	2	18	22	16	38	22	22	9	12
ENSG00000235098.4|ANKRD65	63	61	93	34	38	30	21	26	61	44	37	27
ENSG00000225905.1|RP4-758J18.7	5	2	2	0	0	0	0	0	2	3	0	0
ENSG00000205116.3|TMEM88B	0	0	0	0	0	0	0	0	0	0	0	0
ENSG00000225285.1|RP4-758J18.10	4	4	2	0	0	7	0	2	4	5	2	2
ENSG00000179403.10|VWA1	205	100	254	20	34	51	38	31	67	85	48	56
ENSG00000215915.5|ATAD3C	6	1	3	1	2	2	1	0	2	0	3	1
ENSG00000160072.15|ATAD3B	231	216	287	153	253	292	234	349	502	320	365	266
ENSG00000197785.9|ATAD3A	644	368	603	288	260	279	344	312	485	585	529	318
ENSG00000205090.4|TMEM240	34	14	32	6	12	11	7	22	25	17	28	9
ENSG00000160075.10|SSU72	3705	1837	2247	1522	1189	888	1307	1325	3233	2612	2420	1538
ENSG00000215791.2|AL645728.2	0	0	0	0	0	0	0	0	0	0	0	0
ENSG00000215014.3|AL645728.1	10	8	4	5	0	4	6	1	6	10	1	3
ENSG00000236684.1|AL645728.3	0	0	0	0	0	0	0	0	0	0	0	0
ENSG00000228594.1|C1orf233	25	8	2	2	1	1	0	1	3	0	7	3
ENSG00000272106.1|RP11-345P4.9	684	462	533	226	223	226	361	378	774	350	308	391
ENSG00000197530.8|MIB2	3189	2083	3262	1510	1338	1196	1753	2326	4348	3827	2890	1844
ENSG00000189409.8|MMP23B	1	0	0	0	0	1	0	0	0	0	0	0
ENSG00000248333.3|CDK11B	875	477	640	394	453	322	499	633	1180	898	611	412
ENSG00000272004.1|RP11-345P4.10	1	4	1	0	3	0	0	1	8	1	2	0
ENSG00000189339.7|SLC35E2B	1159	912	1140	616	683	382	511	736	2207	1451	830	371
ENSG00000269737.1|RP11-345P4.7	0	1	0	0	0	0	0	0	1	0	0	0
ENSG00000269227.1|RP11-345P4.6	2	0	0	0	0	0	0	0	0	0	0	0
ENSG00000215914.3|MMP23A	1	0	0	0	0	0	0	0	0	0	0	0
ENSG00000008128.18|CDK11A	7	5	11	4	7	3	4	12	24	14	15	9
ENSG00000268575.1|RP1-283E3.8	44	33	37	17	35	17	22	38	70	45	28	21
ENSG00000227775.3|RP1-283E3.4	3	1	0	0	0	1	3	1	1	3	0	3
ENSG00000215790.2|SLC35E2	16	31	45	12	13	11	9	23	50	18	32	21
ENSG00000008130.11|NADK	406	268	354	132	500	233	323	476	735	376	402	260
ENSG00000078369.13|GNB1	1636	934	1495	595	750	582	530	970	1426	1448	995	771
ENSG00000231050.1|RP1-140A9.1	23	7	16	5	0	4	9	3	19	14	5	1
ENSG00000169885.5|CALML6	1714	1936	2941	1946	7443	1901	3214	15818	3692	8816	973	29752
ENSG00000178821.8|TMEM52	4403	3322	5330	2948	2396	1146	3160	3367	4427	4393	3309	2878
ENSG00000142609.13|C1orf222	2	0	0	0	0	0	0	0	0	1	1	0
ENSG00000233542.1|RP11-547D24.1	0	0	1	0	0	0	0	0	0	0	0	0
ENSG00000187730.6|GABRD	11	1	1	0	2	3	0	0	11	3	1	1
ENSG00000226969.1|RP11-547D24.3	0	0	0	0	0	0	0	0	0	0	0	0
ENSG00000067606.11|PRKCZ	18	10	1	5	1	1	1	1	22	1	3	8
ENSG00000271806.1|RP5-892K4.1	0	0	0	0	0	0	0	0	0	0	0	0
ENSG00000182873.4|RP11-181G12.2	13	17	12	2	6	5	1	12	20	8	14	5
ENSG00000162585.12|C1orf86	298	142	426	126	126	179	194	175	279	183	223	164
ENSG00000269554.1|AL590822.2	57	50	51	10	29	8	15	10	75	50	10	30
ENSG00000203301.2|AL590822.1	0	1	0	2	0	1	0	2	2	5	2	1
ENSG00000243558.1|RP11-181G12.5	0	0	0	0	0	0	0	0	0	0	0	0
ENSG00000234396.3|RP11-181G12.4	0	0	0	0	0	1	0	0	0	0	0	0
ENSG00000157933.9|SKI	765	497	825	394	323	609	330	461	772	728	507	516
ENSG00000116151.9|MORN1	65	53	48	49	42	32	27	39	74	48	52	55
ENSG00000272161.1|RP4-713A8.1	2	1	4	0	0	0	0	2	0	1	0	1
ENSG00000269753.1|AL589739.1	0	0	0	0	0	0	0	0	0	0	0	0
ENSG00000269896.1|RP4-740C4.6	13	9	10	10	10	1	14	16	14	18	7	8
ENSG00000238240.2|RP4-740C4.5	0	0	0	0	0	0	0	0	0	0	0	0
ENSG00000272420.1|RP4-740C4.7	2	2	1	1	4	4	1	1	6	7	2	0
ENSG00000271921.1|RP4-740C4.9	0	0	0	0	0	0	0	0	2	0	0	0
ENSG00000271847.1|RP4-740C4.8	1	0	1	0	1	0	0	0	1	0	0	0
ENSG00000178642.5|AL513477.1	0	1	0	0	0	0	0	0	0	0	0	1
ENSG00000157916.14|RER1	2314	1376	1749	926	1221	715	1147	1357	2288	1822	1589	1142
ENSG00000157911.5|PEX10	593	407	491	218	296	186	328	266	579	426	459	326
ENSG00000149527.13|PLCH2	2	0	2	0	0	0	0	0	1	1	1	2
ENSG00000224387.1|RP3-395M20.2	0	0	0	0	0	0	0	0	0	0	0	0
ENSG00000229393.1|RP3-395M20.3	0	0	0	0	0	0	0	0	0	0	0	0
ENSG00000157881.9|PANK4	1253	833	1129	577	567	242	380	736	1129	943	714	566
ENSG00000197921.5|HES5	8	1	2	0	0	1	0	0	0	3	0	0
ENSG00000272449.1|RP3-395M20.12	2	4	1	2	0	1	0	2	2	0	0	0
ENSG00000238164.2|RP3-395M20.8	18	2	10	1	4	2	1	3	12	7	1	1
ENSG00000157873.13|TNFRSF14	215	152	276	49	109	104	48	147	308	395	123	84
ENSG00000225931.3|RP3-395M20.7	0	0	2	0	0	0	0	1	2	2	0	0
ENSG00000228037.1|RP3-395M20.9	2	2	4	2	0	2	0	1	3	10	4	0
ENSG00000157870.10|FAM213B	46	19	58	10	14	11	14	13	23	43	9	11
ENSG00000142606.11|MMEL1	1	1	1	0	0	2	0	2	1	0	0	1
ENSG00000237058.1|RP13-436F16.1	0	0	0	0	0	0	0	0	0	0	0	0
ENSG00000215912.7|TTC34	3	2	0	0	0	0	0	0	3	4	2	1
ENSG00000233234.1|RP11-740P5.2	0	0	0	0	0	0	0	0	0	0	0	0
ENSG00000231630.1|RP11-740P5.3	0	0	0	0	0	0	0	0	0	0	0	0
ENSG00000169717.5|ACTRT2	0	0	0	0	0	0	0	0	0	0	0	0
ENSG00000177133.6|LINC00982	21	15	40	1	6	5	5	4	17	4	1	7
ENSG00000256761.1|AL008733.1	0	0	0	0	0	0	0	0	0	0	0	0
ENSG00000142611.12|PRDM16	33	22	27	0	6	11	6	14	38	15	7	8
ENSG00000226286.1|RP1-163G9.2	0	0	0	0	0	0	0	0	0	0	0	0
ENSG00000272235.1|RP11-22L13.1	0	3	0	0	0	6	0	0	0	0	0	0
ENSG00000130762.10|ARHGEF16	30	33	6	9	7	21	23	12	25	24	10	1
ENSG00000272088.1|RP11-168F9.2	0	0	0	0	0	0	0	0	0	0	0	0
ENSG00000162591.11|MEGF6	140	144	239	83	215	103	121	326	215	382	174	237
ENSG00000207776.1|MIR551A	0	0	0	0	0	0	0	0	0	0	0	0
ENSG00000238260.1|RP11-46F15.2	2	0	2	0	1	0	0	3	1	1	0	0
ENSG00000158109.10|TPRG1L	2846	1713	1921	1142	1258	961	1080	1541	2757	2253	1870	1307
ENSG00000116213.11|WRAP73	324	234	249	107	192	61	126	214	382	217	196	163
ENSG00000078900.10|TP73	0	0	0	0	1	0	0	0	1	3	3	1
ENSG00000227589.1|RP5-1092A11.5	0	0	0	0	0	0	0	0	0	0	0	0
ENSG00000235131.1|RP5-1092A11.2	0	0	1	0	0	1	0	0	0	0	2	1
ENSG00000227372.6|TP73-AS1	526	513	530	309	438	321	369	535	1112	617	428	393
ENSG00000162592.4|CCDC27	5	6	2	0	4	2	3	3	2	1	3	4
ENSG00000235169.3|SMIM1	14	6	19	2	5	2	6	3	4	17	9	9
ENSG00000130764.5|LRRC47	4639	2776	3357	1824	1923	1324	1917	2422	3719	3140	3175	2023
ENSG00000266075.1|RN7SL574P	0	0	0	0	0	0	0	1	3	0	0	0
ENSG00000272153.1|RP1-286D6.5	0	0	0	1	0	0	1	3	2	3	0	0
ENSG00000116198.8|CEP104	711	463	494	304	377	218	205	454	866	500	433	312
ENSG00000169598.11|DFFB	65	51	50	27	27	11	16	37	101	57	22	18
ENSG00000264428.1|AL691523.1	0	0	0	0	0	0	0	0	0	0	0	0
ENSG00000198912.6|C1orf174	381	289	330	133	186	56	111	176	315	285	207	168
ENSG00000236423.1|RP13-15E13.1	24	13	15	14	18	9	6	6	20	6	14	5
ENSG00000233304.1|RP13-614K11.1	1	1	0	0	0	0	0	2	0	2	1	0
ENSG00000226374.1|RP13-614K11.2	0	0	0	0	0	0	0	0	0	0	0	0
ENSG00000229280.1|RP11-374C13.1	0	0	0	0	0	0	0	0	0	0	0	0
ENSG00000235054.1|RP5-1166F10.1	0	0	0	0	0	0	0	0	0	0	0	0
ENSG00000227169.2|RP1-37J18.1	0	0	0	0	0	0	0	0	0	0	0	0
ENSG00000232596.1|RP1-37J18.2	0	0	0	0	0	0	0	0	0	0	0	0
ENSG00000196581.6|AJAP1	24	15	26	2	5	6	0	3	25	14	10	10
ENSG00000231510.1|RP11-542C10.1	0	0	0	0	0	0	0	0	0	0	0	0
ENSG00000260972.1|RP1-58B11.1	0	0	0	0	0	0	0	0	0	0	0	0
ENSG00000264341.1|MIR4417	0	0	0	0	0	0	0	0	0	0	0	0
ENSG00000236948.1|RP11-154H17.1	0	0	0	0	0	0	0	0	0	0	0	0
ENSG00000216045.2|AL356693.1	0	0	0	0	0	0	0	0	0	0	0	0
ENSG00000264101.1|MIR4689	0	0	0	0	0	0	0	0	0	0	0	0
ENSG00000131697.13|NPHP4	51	21	24	31	96	167	43	30	158	72	71	71
ENSG00000266687.1|AL356261.1	0	0	0	0	0	0	0	0	7	0	0	4
ENSG00000069424.10|KCNAB2	164	45	31	21	29	36	37	24	246	34	84	42
ENSG00000268332.1|AL035406.1	0	0	0	0	0	0	0	0	1	0	0	0
ENSG00000116254.13|CHD5	2	0	0	1	2	0	0	1	4	5	2	3
ENSG00000116251.5|RPL22	8590	6005	6100	5045	5782	4972	5433	7048	8798	6909	7486	5022
ENSG00000226944.1|RP1-120G22.11	7	5	5	4	0	3	0	3	7	1	3	2
ENSG00000158286.8|RNF207	196	146	196	240	73	67	69	52	290	135	95	60
ENSG00000116237.11|ICMT	4139	3670	2444	1686	1698	1678	2947	1358	4507	1767	2251	1402
ENSG00000225077.2|LINC00337	9	3	1	4	0	23	1	0	3	0	0	0
ENSG00000173673.7|HES3	0	0	0	0	0	1	0	0	0	0	0	0
ENSG00000158292.6|GPR153	45	16	38	10	8	10	15	17	94	15	30	29
ENSG00000097021.15|ACOT7	59	15	29	9	21	34	14	18	40	41	30	21
ENSG00000271746.1|RP1-202O8.3	4	2	5	1	1	5	2	2	5	1	3	0
ENSG00000069812.7|HES2	0	0	0	0	1	0	0	0	0	0	1	2
ENSG00000187017.10|ESPN	0	0	1	0	1	0	0	0	0	0	0	0
ENSG00000265392.1|MIR4252	0	0	0	0	0	0	0	0	0	0	0	0
ENSG00000231868.1|RP1-202O8.2	0	0	0	0	0	0	0	0	0	0	0	0
ENSG00000215788.5|TNFRSF25	61	45	79	21	30	49	6	25	75	105	18	15
ENSG00000171680.16|PLEKHG5	112	66	190	27	41	47	11	52	143	272	37	61
ENSG00000162408.10|NOL9	696	377	413	439	430	317	313	414	872	505	545	297
ENSG00000253022.1|RNU6-731P	0	0	0	0	0	0	0	0	0	0	0	0
ENSG00000229519.2|RP11-58A11.2	0	0	0	0	0	0	0	0	1	0	0	0
ENSG00000173662.15|TAS1R1	8	4	3	0	3	0	2	2	3	1	1	0
ENSG00000204859.7|ZBTB48	286	149	177	85	321	79	138	262	430	277	286	202
ENSG00000162413.12|KLHL21	4572	3740	4149	7046	4057	10898	7160	4580	10843	5934	6837	3672
ENSG00000116273.5|PHF13	332	266	381	541	323	1055	1251	290	453	313	354	437
ENSG00000041988.11|THAP3	623	283	394	210	319	101	162	255	565	489	249	160
ENSG00000007923.11|DNAJC11	1564	1065	1074	783	543	329	491	575	1486	1047	863	792
ENSG00000228750.1|RP11-242F24.1	0	0	0	0	0	0	1	0	0	0	0	0
ENSG00000239166.1|snoU13	0	0	0	0	0	0	0	0	0	0	0	0
ENSG00000237436.1|RP11-312B8.1	24	19	15	11	3	13	10	5	20	18	6	4
ENSG00000171735.14|CAMTA1	1402	876	828	482	438	447	380	370	788	763	659	451
ENSG00000227950.1|RP11-312B8.2	0	0	0	0	0	0	0	0	0	0	0	0
ENSG00000237365.1|RP11-334N17.1	0	2	0	0	0	0	0	0	0	0	0	0
ENSG00000207056.1|RNU1-8P	0	0	0	0	0	0	0	0	0	0	0	0
ENSG00000237402.1|CAMTA1-IT1	0	0	0	0	0	0	0	0	1	0	2	0
ENSG00000237728.1|RP3-453P22.2	1	0	0	0	0	0	0	0	0	0	0	0
ENSG00000225126.1|RP4-549F15.1	0	0	0	0	0	0	0	0	0	0	0	0
ENSG00000270171.1|RP11-338N10.1	0	0	0	0	0	0	0	0	2	2	0	0
ENSG00000270035.1|RP11-338N10.2	2	1	0	0	0	0	0	0	1	1	0	1
ENSG00000269978.1|RP11-338N10.3	0	0	0	0	1	1	0	1	2	1	0	0
ENSG00000049245.8|VAMP3	2757	1682	1721	1169	1438	1049	1129	1483	2542	1957	1620	1496
ENSG00000269925.1|RP3-467L1.6	2	1	3	1	2	6	0	11	4	6	2	1
ENSG00000049246.10|PER3	1485	1779	1435	741	833	523	570	1187	1258	1102	852	556
ENSG00000236266.1|RP3-467L1.4	0	0	1	0	0	0	0	0	0	0	0	0
ENSG00000049247.9|UTS2	1	0	0	0	0	0	0	0	0	0	0	0
ENSG00000049249.4|TNFRSF9	0	0	0	2	0	0	1	0	0	0	0	0
ENSG00000270330.1|RP5-892F13.2	0	0	0	0	0	0	0	0	0	0	0	0
ENSG00000116288.8|PARK7	12251	6896	6216	3885	4913	3693	4087	3506	6647	5342	5393	5009
ENSG00000200344.1|Y_RNA	0	0	0	0	0	0	0	0	0	0	0	0
ENSG00000116285.8|ERRFI1	462	269	297	2057	3029	5687	3706	2481	5533	1043	3133	1754
ENSG00000238290.1|RP11-431K24.1	3	0	5	4	3	5	1	4	3	2	6	3
ENSG00000232848.1|CTA-215D11.4	2	0	0	0	0	0	0	0	0	0	0	0
ENSG00000229305.1|RP11-431K24.2	0	0	0	0	0	0	0	0	1	0	1	0
ENSG00000200975.1|RNU1-7P	0	0	0	0	0	0	0	0	0	0	0	0
ENSG00000227634.1|RP11-431K24.3	0	0	0	0	0	0	0	0	1	1	0	0
ENSG00000233645.1|RP11-431K24.4	0	0	0	0	0	1	0	0	0	0	0	0
ENSG00000265414.1|RN7SL729P	0	0	0	0	0	0	0	0	0	0	0	0
ENSG00000251977.1|RNU6-991P	0	0	0	0	0	0	0	0	0	0	0	0
ENSG00000162426.10|SLC45A1	27	8	24	3	3	2	4	7	32	18	12	29
ENSG00000252254.1|Y_RNA	1	0	0	0	0	0	0	0	0	0	0	0
ENSG00000142599.13|RERE	4798	3302	3935	5963	3542	2572	4793	5898	10086	5013	6921	5107
ENSG00000232912.1|RP5-1115A15.1	16	16	8	25	15	8	19	32	59	40	29	26
ENSG00000221083.1|SNORA77	0	0	0	0	0	1	0	0	0	0	0	0
ENSG00000270282.1|RP5-1115A15.2	0	0	0	0	0	0	0	0	0	0	0	0
ENSG00000234619.1|RP4-633I8.1	0	0	0	0	0	0	0	0	0	0	0	0
ENSG00000224315.2|RP4-633I8.2	0	0	1	1	1	0	0	0	1	0	0	0
ENSG00000222511.1|Y_RNA	0	0	0	0	0	0	0	1	0	0	0	0
ENSG00000226545.1|RP4-633I8.3	0	0	0	0	0	0	0	0	0	0	0	0
ENSG00000228423.2|RP4-633I8.4	0	1	0	0	0	0	0	0	0	0	0	0
ENSG00000229716.2|RP11-185B14.1	0	0	0	0	0	0	0	0	0	0	0	0
ENSG00000074800.9|ENO1	2308	1543	1664	1823	1145	3555	3746	1222	1993	2097	1527	1842
ENSG00000236269.1|ENO1-IT1	1	0	0	5	0	7	4	0	0	0	0	0
ENSG00000230679.1|ENO1-AS1	9	2	3	2	0	2	3	1	4	4	6	2
ENSG00000201725.1|RNU6-304P	0	0	0	0	0	0	0	0	0	0	0	0
ENSG00000238249.1|HMGN2P17	3	1	2	1	2	1	3	1	1	0	1	4
ENSG00000232208.2|RP3-477M7.5	0	0	0	0	0	0	0	0	0	0	0	0
ENSG00000232663.2|RP3-477M7.6	0	0	0	0	0	0	0	0	0	0	0	0
ENSG00000131686.10|CA6	0	0	0	0	0	0	0	0	0	0	0	0
ENSG00000265141.1|RN7SL451P	0	0	0	0	0	0	0	0	0	0	0	0
ENSG00000197241.3|SLC2A7	0	1	0	0	0	0	0	0	0	0	0	0
ENSG00000142583.13|SLC2A5	1737	1521	834	1566	970	1163	1747	704	2099	916	717	690
ENSG00000252404.1|SCARNA16	0	0	0	0	0	0	0	0	0	0	0	0
ENSG00000180758.10|GPR157	1832	1794	1303	903	387	251	435	615	1574	1043	706	526
ENSG00000207865.1|MIR34A	1	0	1	0	0	1	0	2	3	0	0	1
ENSG00000228526.2|RP3-510D11.1	0	0	0	0	0	0	0	0	0	0	0	0
ENSG00000234546.2|RP3-510D11.2	4	0	2	1	0	2	2	2	2	0	3	3
ENSG00000049239.8|H6PD	2064	2593	2332	2383	2184	1147	2222	4368	8727	4459	3890	3185
ENSG00000252841.1|Z98044.1	0	0	0	1	0	0	0	0	1	1	0	0
ENSG00000171621.9|SPSB1	506	396	312	994	1110	5294	2983	1531	2759	693	1337	1574
ENSG00000252956.1|RNA5SP40	0	0	0	0	0	1	1	0	0	0	0	1
ENSG00000235263.1|RP13-392I16.1	23	6	8	20	107	58	58	187	707	209	563	60
ENSG00000171612.6|SLC25A33	409	187	262	549	1192	453	1027	1707	2749	581	1346	682
ENSG00000231181.1|RP13-15M17.1	5	4	0	4	38	6	3	68	224	23	56	16
ENSG00000188807.8|TMEM201	1074	822	1263	1002	1366	400	986	2559	2536	1296	1643	2560
ENSG00000171608.11|PIK3CD	40	30	35	13	2	10	5	11	30	26	12	19
ENSG00000179840.5|C1orf200	0	0	0	0	0	0	0	0	0	0	0	0
ENSG00000233268.3|RP11-558F24.2	0	0	0	0	0	0	0	0	0	0	0	0
ENSG00000231789.2|RP11-558F24.4	1	0	0	0	0	0	0	0	1	1	1	0
ENSG00000171603.12|CLSTN1	1097	734	888	380	439	297	502	819	1359	1173	595	528
ENSG00000271264.1|RP11-558F24.6	0	0	0	0	0	0	0	0	0	0	0	0
ENSG00000178585.10|CTNNBIP1	813	559	713	205	182	170	203	235	549	606	346	443
ENSG00000223989.1|RP11-84A14.5	0	0	0	0	0	0	0	0	0	0	0	0
ENSG00000162441.7|LZIC	571	287	326	184	244	129	210	230	503	392	379	288
ENSG00000228150.1|RP11-84A14.4	3	0	0	1	1	3	0	2	2	1	0	0
ENSG00000173614.9|NMNAT1	796	684	639	474	329	162	229	281	699	431	458	555
ENSG00000202415.1|RN7SKP269	14	12	9	6	7	6	2	8	12	10	7	9
ENSG00000265521.1|MIR5697	0	0	3	4	1	3	1	1	5	0	2	2
ENSG00000241326.1|RP11-807G9.2	0	0	0	0	0	0	0	0	0	0	0	0
ENSG00000162444.11|RBP7	115	45	200	16	53	44	16	42	39	128	42	24
ENSG00000225786.2|AL590639.1	0	0	0	0	0	0	0	0	0	0	0	0
ENSG00000130939.14|UBE4B	2200	1472	1553	1270	814	712	861	1015	2747	1578	1268	928
ENSG00000224340.1|RP11-496H15.2	0	0	0	0	0	0	0	0	0	0	1	0
ENSG00000233623.2|PGAM1P11	0	1	0	0	0	0	0	2	1	0	0	0
ENSG00000201746.1|RNU6-828P	1	0	1	0	2	1	0	0	3	1	1	0
ENSG00000054523.12|KIF1B	16631	15765	11855	15515	9899	12303	15657	16361	26151	12721	14372	14503
ENSG00000264881.1|MIR1273D	0	0	0	0	0	1	0	1	0	0	1	0
ENSG00000199562.1|RNU6-37P	1	0	0	2	0	2	1	3	1	2	1	0
ENSG00000264501.1|RN7SL731P	0	0	0	0	0	0	0	0	0	0	0	0
ENSG00000265945.1|RN7SL721P	2	2	1	0	1	0	0	0	1	0	1	0
ENSG00000142657.16|PGD	677	399	407	263	385	267	322	520	702	524	587	397
ENSG00000271989.1|RP4-736L20.3	0	0	0	0	0	0	0	0	0	0	0	0
ENSG00000175279.17|APITD1	45	22	14	10	15	2	7	9	43	20	9	15
ENSG00000251503.3|APITD1-CORT	0	0	0	0	0	0	0	0	0	0	0	0
ENSG00000241563.2|CORT	0	1	0	0	0	0	0	0	0	0	0	0
ENSG00000160049.7|DFFA	908	532	588	332	502	283	371	538	878	532	585	438
ENSG00000203469.2|RP5-1113E3.3	0	0	0	0	0	0	0	0	0	0	0	0
ENSG00000142655.8|PEX14	553	329	450	224	231	130	187	255	501	412	379	284
ENSG00000243267.2|RN7SL614P	0	0	0	0	1	0	0	0	1	0	0	0
ENSG00000130940.10|CASZ1	1050	810	1267	1004	719	290	724	856	2519	1411	1162	834
ENSG00000272078.1|RP4-734G22.3	0	0	0	2	1	0	0	0	3	2	1	1
ENSG00000225158.2|RP11-340B24.3	0	0	0	0	0	0	0	0	0	0	0	0
ENSG00000175262.10|C1orf127	402	595	460	217	78	49	129	206	287	293	169	156
ENSG00000215785.2|CFL1P6	0	0	0	0	0	0	0	0	0	0	0	0
ENSG00000264181.1|AL713997.1	0	0	0	0	0	0	0	0	0	0	0	0
ENSG00000207213.1|Y_RNA	0	0	0	0	0	0	0	0	0	0	0	0
ENSG00000120948.11|TARDBP	3891	2697	2396	2164	2080	1950	1935	3020	4687	2768	2679	2069
ENSG00000009724.12|MASP2	0	0	0	0	0	0	1	0	0	0	0	0
ENSG00000271895.1|RP4-635E18.8	78	153	76	66	115	79	79	163	266	180	157	106
ENSG00000116649.5|SRM	1479	901	1182	535	569	455	659	552	976	770	1030	729
ENSG00000171824.9|EXOSC10	813	816	750	516	702	392	512	1002	1645	1084	802	641
ENSG00000226849.1|RP4-635E18.7	1	1	2	0	0	2	2	4	7	2	0	1
ENSG00000230337.1|RP4-635E18.6	3	0	1	0	0	0	0	1	1	0	0	0
ENSG00000198793.8|MTOR	1681	1383	1364	1008	686	495	870	1124	2269	1505	1286	840
ENSG00000225602.1|MTOR-AS1	0	0	0	0	0	0	0	0	0	0	0	0
ENSG00000253086.1|RNU6-537P	0	0	0	0	0	0	0	0	0	0	0	0
ENSG00000271794.1|snoU13	0	0	0	0	1	0	0	0	0	0	0	0
ENSG00000171819.4|ANGPTL7	8	3	0	0	43	2	0	3	2	62	4	57
ENSG00000207451.1|RNU6-291P	0	0	0	0	0	0	0	0	0	0	0	0
ENSG00000238173.1|RPL39P6	1	0	1	0	2	0	1	0	1	0	1	1
ENSG00000120942.9|UBIAD1	453	326	464	248	363	225	298	460	679	509	471	365
ENSG00000238199.1|UBE2V2P3	0	0	0	0	0	0	0	0	0	0	0	0
ENSG00000224338.2|RP11-149P14.1	0	0	0	0	0	0	0	0	0	0	0	0
ENSG00000204624.6|PTCHD2	1	0	1	0	2	2	1	0	13	7	1	3
ENSG00000235643.1|RP1-69M21.2	0	0	0	0	0	0	0	0	0	0	0	0
ENSG00000116661.9|FBXO2	66	14	6	11	9	3	11	4	51	18	12	12
ENSG00000132879.9|FBXO44	260	190	156	91	86	72	127	140	301	205	140	73
ENSG00000116663.6|FBXO6	604	389	420	198	232	161	206	208	340	382	380	222
ENSG00000116670.10|MAD2L2	523	302	377	202	289	366	335	217	384	362	363	253
ENSG00000162490.6|DRAXIN	1	0	1	0	0	0	0	0	0	0	0	0
ENSG00000177674.11|AGTRAP	248	112	132	57	106	109	136	153	226	160	196	82
ENSG00000215910.3|C1orf167	264	75	239	42	149	103	413	127	86	102	429	199
ENSG00000177553.6|RP11-56N19.5	0	0	0	2	0	2	0	0	0	0	0	0
ENSG00000177000.6|MTHFR	974	769	1049	1060	552	843	1124	652	1331	720	1115	1021
ENSG00000011021.17|CLCN6	389	367	448	364	331	191	195	363	878	508	304	232
ENSG00000242349.1|NPPA-AS1	1	1	1	5	1	3	2	1	10	15	3	3
ENSG00000175206.6|NPPA	2	2	1	4	0	1	3	1	5	0	8	6
ENSG00000120937.8|NPPB	0	0	0	2	0	5	1	0	0	2	0	0
ENSG00000224904.1|RP5-934G17.6	0	0	0	1	1	2	5	0	0	0	13	2
ENSG00000199347.1|RNU5E-1	0	0	4	0	2	28	0	0	1	2	4	0
ENSG00000201801.1|RNU5E-4P	0	0	0	0	0	0	0	0	0	0	0	0
ENSG00000116685.11|KIAA2013	1766	1096	1353	708	702	390	681	773	1742	1552	1386	778
ENSG00000083444.12|PLOD1	1272	612	950	428	521	310	393	579	1464	1228	889	547
ENSG00000116688.12|MFN2	16576	11418	13038	7639	5318	4767	5654	6958	13304	8864	10813	6618
ENSG00000270914.1|RP5-1077B9.5	0	0	0	0	0	0	0	0	0	0	0	0
ENSG00000116691.6|MIIP	593	368	529	337	273	225	360	333	636	541	447	279
ENSG00000202461.1|Y_RNA	0	0	0	0	0	0	0	0	0	0	0	0
ENSG00000243539.2|RN7SL649P	0	0	0	0	0	0	0	0	0	0	0	0
ENSG00000120949.10|TNFRSF8	26	14	35	1	12	5	1	11	9	39	6	1
ENSG00000201135.1|RNU6-777P	0	0	0	0	0	0	0	0	0	0	0	0
ENSG00000227875.2|RP11-426M1.2	0	0	0	0	0	0	0	0	0	0	0	0
ENSG00000028137.12|TNFRSF1B	287	150	263	105	777	536	706	772	431	407	555	1230
ENSG00000263676.1|MIR4632	0	0	0	0	0	0	0	0	0	0	0	0
ENSG00000225196.2|RP5-1118D24.2	0	0	0	0	0	0	0	0	0	0	0	0
ENSG00000252969.1|SNORA70	0	0	0	0	0	0	0	0	0	0	0	0
ENSG00000048707.9|VPS13D	2114	2130	1742	1637	919	1126	1636	1998	3520	2221	1749	1679
ENSG00000239149.1|SNORA59A	0	0	3	3	5	2	3	3	6	6	3	1
ENSG00000229484.1|RP5-888M10.2	1	0	0	1	0	0	0	0	1	0	0	0
ENSG00000162496.4|DHRS3	890	708	979	517	407	248	342	510	1025	1639	616	372
ENSG00000221340.1|RNU6ATAC18P	0	2	1	0	0	0	0	0	2	11	1	1
ENSG00000272482.1|RP11-474O21.5	5	8	5	1	2	2	0	2	4	10	2	1
ENSG00000204518.2|AADACL4	1	0	0	1	1	0	0	0	2	4	0	1
ENSG00000226166.2|RP11-474O21.2	0	0	0	0	0	0	0	0	0	0	0	0
ENSG00000188984.7|AADACL3	0	0	0	0	0	0	0	0	0	1	0	0
ENSG00000238771.1|snoU13	0	0	0	0	0	0	0	0	0	0	0	0
ENSG00000157330.5|C1orf158	0	15	2	10	6	2	29	3	6	87	14	496
ENSG00000116726.4|PRAMEF12	0	0	0	0	0	0	0	0	1	0	0	0
ENSG00000116721.9|PRAMEF1	0	0	0	0	0	0	0	0	0	0	0	0
ENSG00000228338.1|RP5-845O24.8	0	0	0	0	0	0	0	0	0	0	0	0
ENSG00000204513.5|PRAMEF11	0	0	0	0	0	0	0	0	0	0	0	0
ENSG00000231103.2|RP5-845O24.3	0	0	0	0	0	0	0	0	0	0	0	0
ENSG00000179172.7|HNRNPCL1	1	0	2	0	1	0	1	1	3	2	0	1
ENSG00000120952.4|PRAMEF2	0	0	0	0	0	0	0	0	0	0	0	0
ENSG00000243073.3|PRAMEF4	0	0	0	0	0	0	0	0	0	0	0	0
ENSG00000187545.5|PRAMEF10	0	0	0	0	0	0	0	0	0	0	0	0
ENSG00000204510.1|PRAMEF7	0	0	0	0	0	0	0	0	0	0	0	0
ENSG00000207434.1|RNU6-1072P	0	0	0	0	0	0	0	0	0	0	0	0
ENSG00000234064.1|RP11-450I1.2	0	0	0	0	0	0	0	0	0	0	0	0
ENSG00000232423.3|PRAMEF6	0	0	0	0	0	0	0	0	0	0	0	0
ENSG00000250894.1|RP11-450I1.4	0	0	0	0	0	0	0	0	0	0	0	0
ENSG00000204508.3|PRAMEF22	0	0	0	0	0	0	0	0	0	0	0	0
ENSG00000239810.2|WI2-3308P17.2	0	0	0	0	0	0	0	0	0	0	0	0
ENSG00000270601.1|PRAMEF23	0	0	0	0	0	0	0	0	0	0	0	0
ENSG00000250113.1|RP13-221M14.6	0	0	0	0	0	0	0	0	0	0	0	0
ENSG00000204505.3|PRAMEF25	0	0	0	0	0	0	0	0	0	0	0	0
ENSG00000233336.1|RP13-221M14.2	0	0	0	0	0	0	0	0	0	0	0	0
ENSG00000229978.1|RP13-221M14.3	0	0	0	0	0	0	0	0	0	0	0	0
ENSG00000236179.1|RP13-221M14.4	0	1	0	0	0	0	0	0	0	0	0	0
ENSG00000179412.8|HNRNPCP5	0	0	0	0	0	0	0	0	0	0	0	0
ENSG00000224199.1|WI2-2994D6.1	0	0	0	0	0	0	0	0	0	0	0	0
ENSG00000229571.2|PRAMEF26	0	0	0	0	0	0	0	0	0	0	0	0
ENSG00000204503.5|PRAMEF3	0	0	0	0	0	0	0	0	0	0	0	0
ENSG00000233394.1|RP11-248D7.2	0	0	0	0	0	0	0	0	0	0	0	0
ENSG00000204502.2|PRAMEF5	0	0	0	0	0	0	0	0	0	0	0	0
ENSG00000231219.1|RP11-219C24.8	0	0	0	0	0	0	0	0	0	0	0	0
ENSG00000207511.1|RNU6-771P	0	0	0	0	0	0	0	0	0	0	0	0
ENSG00000182330.6|PRAMEF8	0	0	0	0	0	0	0	0	0	0	0	0
ENSG00000237700.1|RP11-219C24.6	0	0	0	0	0	0	0	0	0	0	0	0
ENSG00000204501.2|PRAMEF9	0	0	0	0	0	0	0	0	0	0	0	0
ENSG00000228229.2|RP11-219C24.10	0	0	0	0	0	0	0	0	0	0	0	0
ENSG00000204495.3|PRAMEF13	0	0	0	0	0	0	0	0	0	0	0	0
ENSG00000204491.2|PRAMEF18	0	0	0	0	0	0	0	0	0	0	0	0
ENSG00000204488.3|PRAMEF16	0	0	0	0	0	0	0	0	0	0	0	0
ENSG00000204486.3|PRAMEF21	0	0	0	0	0	0	0	0	0	0	0	0
ENSG00000204485.2|XX-FW84067D5.1	0	0	0	0	0	0	0	0	0	0	0	0
ENSG00000224581.1|XX-FW84067D5.2	0	0	0	0	0	0	0	0	0	0	0	0
ENSG00000157358.7|PRAMEF15	0	0	0	0	0	0	0	0	0	0	0	0
ENSG00000204481.6|PRAMEF14	0	0	0	0	0	0	0	0	0	0	0	0
ENSG00000204480.6|PRAMEF19	0	0	0	0	0	0	0	0	0	0	0	0
ENSG00000204479.4|PRAMEF17	0	0	0	0	0	0	0	0	0	0	0	0
ENSG00000204478.5|PRAMEF20	0	0	0	0	0	0	0	0	0	0	0	0
ENSG00000162494.5|LRRC38	158	391	1475	306	214	124	520	316	593	470	537	606
ENSG00000259961.1|RP4-597A16.2	4	8	11	2	8	4	4	5	6	5	4	4
ENSG00000215909.3|RP4-597A16.3	0	0	0	0	0	0	1	0	0	0	0	0
ENSG00000162493.12|PDPN	499	476	743	403	651	386	880	825	1007	629	381	630
ENSG00000222952.1|RNA5SP41	0	0	0	0	0	0	0	0	1	0	0	0
ENSG00000266358.1|AL359771.1	0	0	0	0	0	0	0	0	0	0	0	0
ENSG00000237445.2|CTA-520D8.2	0	0	0	0	0	0	0	0	0	0	0	0
ENSG00000253085.1|SCARNA11	0	0	0	0	0	0	0	0	0	0	0	0
ENSG00000116731.18|PRDM2	1171	886	973	1173	1206	1264	797	1470	3038	1312	1166	1433
ENSG00000252151.1|RNU6-1265P	0	0	0	0	0	0	0	0	0	0	0	0
ENSG00000231606.1|RP11-344F13.1	0	0	1	0	0	0	0	0	1	0	0	0
ENSG00000234593.1|RP4-704D23.1	0	0	0	0	0	0	0	0	0	0	0	0
ENSG00000189337.11|KAZN	42	34	59	17	22	71	25	30	75	72	29	28
ENSG00000235829.1|TBCAP2	0	0	0	0	0	0	0	0	0	0	0	0
ENSG00000175147.7|TMEM51-AS1	1	4	3	0	0	0	0	2	0	3	3	3
ENSG00000171729.9|TMEM51	51	16	49	3	18	24	3	16	18	21	11	10
ENSG00000204464.3|C1orf195	0	0	0	0	0	0	0	0	0	0	0	0
ENSG00000215720.4|RP1-21O18.3	0	0	0	0	0	0	0	0	0	0	0	0
ENSG00000142621.15|FHAD1	0	1	3	0	1	2	0	1	1	1	0	0
ENSG00000233485.1|RP3-467K16.2	0	0	0	0	0	0	0	0	0	0	0	0
ENSG00000236045.1|RP3-467K16.7	0	0	0	0	0	0	0	0	0	0	0	0
ENSG00000228140.1|RP3-467K16.4	0	0	0	1	0	1	1	0	0	0	0	0
ENSG00000142634.8|EFHD2	67	41	103	42	31	105	46	25	56	82	41	50
ENSG00000162438.7|CTRC	0	1	1	0	1	0	0	0	1	0	1	0
ENSG00000142615.7|CELA2A	0	0	0	0	0	0	0	0	0	0	0	0
ENSG00000215704.5|CELA2B	0	0	0	0	1	0	0	0	0	0	0	0
ENSG00000132906.13|CASP9	407	332	371	223	235	231	214	236	557	309	311	197
ENSG00000116138.8|DNAJC16	484	329	378	226	362	120	208	331	677	402	317	270
ENSG00000251866.1|SCARNA21	0	1	0	0	0	0	0	0	0	0	0	0
ENSG00000272510.1|RP4-680D5.8	63	81	83	47	36	41	28	45	71	106	61	134
ENSG00000116771.5|AGMAT	1236	1457	1679	722	926	616	459	731	859	1232	786	2146
ENSG00000237301.1|RP4-680D5.2	14	14	22	7	5	6	2	10	45	12	13	7
ENSG00000235084.2|CHCHD2P6	6	10	18	11	6	6	8	6	6	8	15	6
ENSG00000252417.1|RNU7-179P	0	0	0	0	0	0	0	0	0	0	0	0
ENSG00000236500.1|RP4-680D5.4	0	0	0	0	0	0	0	0	0	0	0	0
ENSG00000197312.7|DDI2	1931	2489	1799	1039	884	575	617	1132	3211	2529	957	938
ENSG00000215695.1|RSC1A1	0	0	0	0	0	0	0	0	0	0	0	0
ENSG00000271742.1|RP4-680D5.9	2	0	1	0	0	0	0	0	5	1	1	2
ENSG00000116786.7|PLEKHM2	5562	3892	4789	2754	2504	1999	3317	3024	7700	5308	5236	2710
ENSG00000264048.1|AL121992.1	0	0	0	0	0	0	0	0	0	0	0	0
ENSG00000237938.1|RP11-288I21.1	0	1	1	0	0	0	0	0	0	3	0	0
ENSG00000162461.7|SLC25A34	1576	1814	3293	1393	333	331	703	341	2561	1199	1573	283
ENSG00000224459.1|RP11-169K16.4	0	0	0	0	0	0	0	0	0	0	0	0
ENSG00000162460.6|TMEM82	0	0	0	0	0	0	0	0	0	0	0	0
ENSG00000162458.8|FBLIM1	82	49	67	50	32	95	36	29	58	64	57	76
ENSG00000224321.1|RP11-169K16.6	2	3	8	4	4	0	6	5	11	6	8	3
ENSG00000233954.4|RP11-169K16.7	877	602	588	420	442	429	206	162	375	341	370	433
ENSG00000178715.7|RP11-169K16.8	6	2	7	2	4	2	2	2	1	2	5	4
ENSG00000179743.2|RP11-169K16.9	669	498	435	237	382	185	272	251	599	420	255	258
ENSG00000065526.6|SPEN	1363	828	1052	974	1030	1002	764	1163	1916	1325	906	750
ENSG00000238818.1|snoU13	1	0	0	0	0	0	0	0	0	0	0	0
ENSG00000270620.1|RP1-134O19.3	0	0	0	0	0	0	0	0	0	0	0	0
ENSG00000116809.7|ZBTB17	766	427	607	331	495	201	294	419	786	696	563	354
ENSG00000234607.2|RP11-5P18.1	0	0	0	0	0	0	0	0	0	0	0	0
ENSG00000231353.1|RP11-5P18.3	0	0	0	0	0	0	0	0	0	0	0	0
ENSG00000224966.4|TBC1D3P6	0	0	0	0	0	0	0	0	0	1	0	0
ENSG00000183888.4|C1orf64	4	1	0	0	2	2	2	0	1	4	1	0
ENSG00000233078.1|RP11-5P18.5	1	0	1	0	0	2	0	0	0	0	0	0
ENSG00000173641.13|HSPB7	61362	27603	32107	26417	20127	39941	43867	20845	54590	22605	40441	22332
ENSG00000186510.7|CLCNKA	31	17	10	77	2	213	9	3	27	4	20	24
ENSG00000232456.1|RP11-5P18.10	0	0	0	0	0	0	0	0	0	0	0	1
ENSG00000184908.13|CLCNKB	3	1	1	5	0	21	5	1	5	0	1	0
ENSG00000185519.8|FAM131C	0	0	0	0	0	0	1	0	2	0	1	2
ENSG00000142627.9|EPHA2	110	46	133	80	45	381	107	46	109	100	49	95
ENSG00000227959.1|RP11-276H7.2	0	0	1	0	0	8	0	1	0	0	0	1
ENSG00000224621.1|RP11-276H7.3	0	0	0	2	0	9	2	0	0	1	0	1
ENSG00000234166.1|ARHGEF19-AS1	0	0	0	0	0	0	0	0	0	0	0	0
ENSG00000142632.12|ARHGEF19	11	4	14	0	14	11	5	23	37	23	17	11
ENSG00000237276.4|ANO7P1	3	4	4	3	5	2	0	0	12	8	7	4
ENSG00000204377.3|C1orf134	16	4	0	0	3	5	2	2	8	4	0	2
ENSG00000132881.7|RSG1	30	12	12	1	13	1	7	7	13	22	15	5
ENSG00000233929.1|MT1XP1	0	0	1	0	0	10	7	2	6	2	8	5
ENSG00000037637.6|FBXO42	1153	717	980	529	567	247	423	624	1481	953	724	561
ENSG00000055070.12|SZRD1	5863	3160	3299	2555	2526	1756	3023	2698	5508	3769	4047	3095
ENSG00000226457.1|RP11-430L17.1	5	1	0	0	1	0	1	0	0	0	0	0
ENSG00000187144.7|SPATA21	2	0	0	1	0	0	1	0	1	1	1	1
ENSG00000157191.15|NECAP2	233	104	204	28	88	46	33	79	211	176	81	55
ENSG00000226029.1|RP4-798A10.2	1	1	1	1	0	2	0	1	3	3	1	1
ENSG00000080947.10|CROCCP3	40	45	45	15	18	13	14	27	89	58	30	23
ENSG00000206652.1|RNU1-1	0	0	0	0	0	1	0	0	0	0	0	0
ENSG00000261135.1|RP4-798A10.7	0	2	0	0	0	0	0	0	5	1	0	1
ENSG00000224174.2|RP4-798A10.4	0	0	0	1	0	0	0	0	0	0	0	0
ENSG00000233421.3|U1	2	2	2	0	0	0	0	0	0	0	0	0
ENSG00000268674.1|AL355149.2	0	1	0	0	0	0	0	0	0	0	0	0
ENSG00000225710.1|RP5-875O13.6	13	11	5	8	3	4	8	2	26	17	15	3
ENSG00000266584.1|AL355149.1	0	0	0	0	0	0	0	0	0	0	0	0
ENSG00000219481.6|NBPF1	528	269	379	174	209	98	147	165	1107	653	226	152
ENSG00000271732.1|RP5-1182A14.5	0	0	1	0	0	0	0	0	0	1	0	0
ENSG00000215908.5|CROCCP2	530	379	616	184	445	108	160	284	1213	1112	285	218
ENSG00000186301.7|MST1P2	16	12	28	10	15	8	0	13	34	11	4	11
ENSG00000207513.1|RNU1-3	0	0	0	0	0	0	0	0	0	0	0	0
ENSG00000237847.2|AL137798.1	0	0	0	0	0	0	0	0	0	0	0	0
ENSG00000264742.1|AL021920.1	0	0	0	0	0	0	0	0	0	0	0	0
ENSG00000236698.1|EIF1AXP1	4	5	6	4	2	1	4	5	4	1	0	2
ENSG00000268869.1|ESPNP	2	0	2	0	0	0	0	0	3	1	2	0
ENSG00000268991.1|AL021920.2	0	0	0	0	0	0	0	0	0	0	0	0
ENSG00000058453.12|CROCC	279	173	348	192	170	139	185	256	489	470	346	176
ENSG00000207389.1|RNU1-4	0	0	0	0	0	0	0	0	0	0	0	0
ENSG00000227684.1|CROCCP4	3	0	1	0	1	0	0	0	0	0	4	1
ENSG00000186715.6|MST1L	3	2	6	6	7	0	1	3	16	4	15	2
ENSG00000223643.2|RP11-108M9.1	0	0	0	0	0	0	0	0	0	0	0	0
ENSG00000230239.1|RP11-108M9.2	0	1	0	2	0	0	0	0	1	1	0	0
ENSG00000263811.1|MIR3675	0	0	0	0	0	0	0	0	0	0	0	0
ENSG00000228549.2|U1	1	0	0	0	1	0	0	1	1	4	1	0
ENSG00000238142.1|RP11-108M9.4	275	105	93	84	61	45	210	85	61	29	145	106
ENSG00000235241.1|RP11-108M9.5	0	0	0	0	0	0	0	0	0	0	0	0
ENSG00000207005.1|RNU1-2	0	0	0	0	0	0	0	0	0	0	0	0
ENSG00000272426.1|RP11-108M9.6	7	2	0	0	0	0	2	0	2	2	0	0
ENSG00000117122.9|MFAP2	5	11	8	4	0	3	1	1	12	3	4	6
ENSG00000226526.1|RP1-37C10.3	1	1	0	0	0	0	0	0	0	1	0	0
ENSG00000159363.13|ATP13A2	407	233	423	125	206	93	144	172	445	445	254	173
ENSG00000117118.5|SDHB	8352	5405	5609	3249	3035	2840	2837	2905	4663	3607	4226	3659
ENSG00000117115.8|PADI2	23420	9613	10757	8669	3121	4540	12039	4330	15076	6179	11398	7077
ENSG00000252180.1|Y_RNA	0	0	0	0	0	0	0	0	0	0	0	0
ENSG00000204362.5|RP11-380J14.1	0	0	0	0	0	0	0	0	0	0	0	0
ENSG00000142623.8|PADI1	0	0	0	0	0	0	0	0	0	1	1	0
ENSG00000142619.4|PADI3	1	1	0	0	0	0	0	1	0	0	0	0
ENSG00000266634.1|MIR3972	0	0	0	0	0	0	0	0	0	0	0	0
ENSG00000159339.9|PADI4	1	4	5	1	1	4	3	1	0	0	2	1
ENSG00000269468.1|AC004824.2	0	0	0	0	0	0	0	0	0	0	0	0
ENSG00000256049.2|PADI6	2	0	7	1	0	1	0	0	1	0	3	0
ENSG00000227751.1|RP1-20B21.4	0	0	0	0	0	0	1	0	0	0	0	0
ENSG00000179051.9|RCC2	257	141	236	105	185	369	219	190	354	177	111	163
ENSG00000266727.1|AC004824.1	0	0	0	0	0	0	0	0	0	0	0	0
ENSG00000239020.1|snoU13	0	0	0	0	0	0	0	0	0	0	0	0
ENSG00000074964.12|ARHGEF10L	3516	2411	3271	1413	2058	761	1213	1936	3768	2327	2645	1864
ENSG00000236648.1|RP11-473A10.2	1	0	0	0	0	0	0	0	0	0	0	0
ENSG00000117148.6|ACTL8	0	1	0	0	0	0	0	0	1	0	0	0
ENSG00000261781.1|RP11-174G17.2	0	0	0	0	0	0	0	0	0	0	0	0
ENSG00000117154.7|IGSF21	1	4	1	0	2	0	0	3	4	4	6	6
ENSG00000230035.2|RP11-174G17	0	0	0	0	0	0	0	0	0	0	0	0
ENSG00000225387.1|RP11-422P22.1	0	0	0	0	0	0	0	0	0	0	0	0
ENSG00000179023.7|KLHDC7A	1	0	0	0	0	0	0	0	0	0	0	0
ENSG00000235282.2|RP1-8B22.1	0	0	0	0	0	0	0	0	0	0	0	0
ENSG00000225478.2|RP1-8B22.2	1	0	0	0	0	0	0	0	0	0	0	0
ENSG00000009709.7|PAX7	243	222	233	46	38	17	37	55	421	195	88	170
ENSG00000179002.5|TAS1R2	0	0	0	0	0	0	0	0	0	0	1	0
ENSG00000255275.3|RP13-279N23.2	0	0	0	1	1	1	0	0	1	0	0	0
ENSG00000159423.12|ALDH4A1	3902	1728	1986	1373	1443	1467	1598	1405	2564	1541	1572	1755
ENSG00000265606.1|MIR4695	0	0	0	0	0	0	0	0	0	0	0	0
ENSG00000221662.1|MIR1290	0	1	0	1	0	0	0	0	1	0	0	0
ENSG00000169991.6|IFFO2	294	136	158	178	128	69	92	158	379	108	697	172
ENSG00000272084.1|RP5-1126H10.2	9	8	10	2	11	3	5	17	9	7	13	9
ENSG00000127481.10|UBR4	3306	2953	2918	2285	1554	1175	1476	2276	6111	3450	2832	2043
ENSG00000266098.1|AL137127.1	0	1	0	0	2	2	2	4	1	1	5	2
ENSG00000230424.1|RP1-43E13.2	23	17	19	9	7	7	11	9	18	31	13	9
ENSG00000127463.9|EMC1	720	786	812	602	607	660	598	790	1601	852	704	636
ENSG00000053372.4|MRTO4	668	355	453	347	484	642	713	484	477	355	434	480
ENSG00000211454.9|AKR7L	1	3	9	7	0	0	3	2	10	13	2	0
ENSG00000162482.4|AKR7A3	11	6	3	2	4	3	5	1	2	3	2	3
ENSG00000270728.1|RP4-657E11.10	0	0	0	0	0	0	0	0	0	0	0	0
ENSG00000053371.8|AKR7A2	1562	831	1107	478	592	421	709	647	1014	898	907	537
ENSG00000200403.1|RNU6-1099P	0	1	0	0	0	0	0	0	0	1	0	0
ENSG00000040487.8|PQLC2	204	107	165	105	131	141	146	149	288	191	162	118
ENSG00000265192.1|RN7SL85P	0	0	0	0	0	0	0	0	0	0	0	0
ENSG00000077549.13|CAPZB	7173	3696	4365	2847	3113	2253	2753	3266	5266	4667	4020	3012
ENSG00000240490.2|RN7SL277P	0	0	0	0	0	0	0	0	0	0	0	0
ENSG00000201609.1|RNU4-28P	0	0	0	0	0	0	0	0	0	0	0	0
ENSG00000239027.1|snoU13	0	0	0	0	0	0	0	0	0	0	0	0
ENSG00000235185.1|RP5-1056L3.1	1	0	0	0	0	0	0	0	0	0	0	0
ENSG00000270136.1|MINOS1-NBL1	0	0	0	0	0	0	0	0	0	0	0	0
ENSG00000173436.9|MINOS1	490	275	332	194	238	116	104	211	338	188	251	131
ENSG00000226396.1|RPS14P3	6	3	4	5	3	5	4	4	6	8	10	5
ENSG00000158747.9|NBL1	62	22	77	8	23	41	28	19	41	62	39	24
ENSG00000158748.3|HTR6	0	0	0	0	0	0	0	0	0	0	0	0
ENSG00000162542.9|TMCO4	105	78	133	45	64	32	34	41	65	69	42	20
ENSG00000178828.5|RNF186	0	0	0	0	0	0	0	0	0	0	0	0
ENSG00000235434.1|RP11-91K11.2	0	0	0	0	0	0	0	0	0	0	0	0
ENSG00000169914.5|OTUD3	436	325	278	184	241	151	95	201	559	270	285	162
ENSG00000188784.4|PLA2G2E	0	0	0	0	0	0	0	0	0	0	0	0
ENSG00000242688.2|RN7SL304P	0	0	0	0	0	0	0	0	0	0	0	0
ENSG00000188257.6|PLA2G2A	16	8	116	0	30	8	21	25	18	1	17	9
ENSG00000127472.6|PLA2G5	6	5	7	0	4	1	1	7	8	1	1	2
ENSG00000117215.10|PLA2G2D	1	0	1	0	0	0	0	0	0	0	0	0
ENSG00000158786.4|PLA2G2F	0	0	0	0	0	0	0	0	0	0	0	0
ENSG00000227066.1|RP3-340N1.2	1	1	1	1	0	1	0	1	3	4	0	0
ENSG00000187980.6|PLA2G2C	0	0	0	0	0	0	0	0	1	0	0	0
ENSG00000225986.1|RP3-340N1.5	2	1	0	1	3	2	4	0	2	1	0	0
ENSG00000162543.5|UBXN10	58	13	25	23	67	40	46	28	198	68	25	22
ENSG00000228105.1|RP3-340N1.6	0	0	0	0	0	0	0	0	0	0	0	0
ENSG00000158816.11|VWA5B1	1	0	0	1	3	0	0	2	1	1	7	0
ENSG00000226664.1|RP4-745E8.2	0	0	0	0	0	0	0	0	0	0	0	0
ENSG00000236963.1|RP4-749H3.1	0	1	0	0	0	1	0	0	1	2	0	0
ENSG00000226487.1|RP4-749H3.2	0	0	0	0	0	0	0	0	0	0	0	0
ENSG00000162545.5|CAMK2N1	128	72	90	19	24	48	16	17	111	66	44	56
ENSG00000090432.5|MUL1	914	695	966	390	697	195	425	712	1100	817	933	641
ENSG00000215520.3|RPS4XP4	0	0	0	0	0	0	0	0	0	0	0	0
ENSG00000183114.6|FAM43B	131	18	17	16	5	11	9	3	35	7	4	11
ENSG00000158825.5|CDA	76	19	15	2	14	15	2	14	21	4	16	5
ENSG00000158828.5|PINK1	40081	17294	19187	8971	8947	7997	11368	8612	20396	13218	17314	7468
ENSG00000117242.7|PINK1-AS	135	174	122	45	64	56	54	90	212	129	97	75
ENSG00000257033.1|AL391357.1	0	0	0	0	0	0	0	0	0	0	0	0
ENSG00000244038.5|DDOST	1345	963	1197	555	855	597	864	945	1766	1318	1095	797
ENSG00000117245.8|KIF17	34	33	68	8	14	12	5	13	62	87	16	10
ENSG00000235432.1|RP5-930J4.5	0	0	0	0	0	0	0	0	0	0	0	0
ENSG00000189410.7|SH2D5	4	0	0	17	1	88	12	2	3	2	0	2
ENSG00000233069.1|RP5-930J4.2	0	0	0	1	0	1	0	0	0	0	0	0
ENSG00000127483.13|HP1BP3	4294	3175	3097	2159	2519	1817	1864	3377	5354	3258	3102	2170
ENSG00000203394.2|RP5-930J4.4	0	0	0	0	0	0	0	0	0	0	0	0
ENSG00000075151.15|EIF4G3	2622	1973	1407	952	1565	879	1188	1995	4123	2226	1576	1520
ENSG00000251914.1|RNU7-200P	0	0	0	0	0	0	0	0	0	0	0	0
ENSG00000221808.1|MIR1256	0	0	0	0	0	0	0	0	0	0	0	0
ENSG00000233072.1|RPS15AP6	0	2	1	0	0	0	0	0	0	0	0	0
ENSG00000236073.2|RP11-487E1.2	0	0	0	0	0	0	0	1	0	0	0	0
ENSG00000235112.1|RP11-628K18.1	0	0	0	0	0	0	0	0	0	0	0	0
ENSG00000266867.1|AL031005.1	0	0	0	0	0	0	0	0	0	0	0	0
ENSG00000117298.10|ECE1	693	331	727	186	327	205	176	357	644	937	339	401
ENSG00000236936.1|RP3-329E20.2	0	0	0	0	0	0	0	0	0	0	1	0
ENSG00000231105.1|RP5-1071N3.1	1	1	4	0	2	4	0	1	4	4	0	1
ENSG00000236216.4|PPP1R11P1	0	0	1	0	0	0	0	0	0	1	0	0
ENSG00000228823.1|RP11-293F5.8	0	1	0	1	0	0	0	0	2	1	1	0
ENSG00000236009.1|RP11-293F5.1	0	0	0	0	0	0	0	0	0	0	1	0
ENSG00000227001.2|NBPF2P	1	2	4	4	0	0	0	4	1	1	0	1
ENSG00000187952.8|HS6ST1P1	3	0	4	1	1	0	0	0	2	0	0	0
ENSG00000186543.7|CROCCP5	0	0	0	0	0	0	0	0	1	0	0	0
ENSG00000142794.14|NBPF3	53	32	39	23	4	0	2	2	57	44	12	22
ENSG00000176378.8|PFN1P10	0	0	0	0	0	0	0	0	0	0	0	0
ENSG00000162551.9|ALPL	33	9	34	6	4	16	5	5	15	17	7	12
ENSG00000233431.1|RP11-63N8.3	0	0	0	0	0	0	0	0	0	0	0	0
ENSG00000221781.1|AL359815.1	0	0	0	0	0	0	0	0	0	0	0	0
ENSG00000076864.15|RAP1GAP	3	1	0	0	1	0	0	0	3	6	2	5
ENSG00000090686.11|USP48	1025	916	849	671	467	382	495	567	1353	940	689	661
ENSG00000231978.2|RP11-132G19.3	0	0	0	0	0	0	0	0	0	0	0	0
ENSG00000187942.7|LDLRAD2	0	2	2	0	0	0	0	0	1	0	0	0
ENSG00000142798.12|HSPG2	3070	1795	3791	589	672	853	325	1074	2169	2420	1752	1266
ENSG00000232037.2|RP11-26H16.1	0	1	0	0	0	0	0	0	0	1	0	0
ENSG00000219073.3|CELA3B	0	0	0	0	0	0	0	0	0	0	0	0
ENSG00000264385.1|RN7SL421P	0	0	0	0	0	0	0	0	0	0	0	0
ENSG00000263991.1|RN7SL386P	0	0	0	0	0	0	0	0	0	0	0	0
ENSG00000201919.1|RNU6-1022P	0	0	0	0	0	0	0	0	0	0	0	0
ENSG00000142789.15|CELA3A	0	0	0	0	1	1	1	0	1	0	0	0
ENSG00000263582.1|RN7SL768P	0	0	0	0	0	0	0	0	0	0	0	0
ENSG00000263929.1|RN7SL186P	0	0	0	0	0	0	0	0	0	0	0	0
ENSG00000201273.1|RNU6-776P	0	0	0	0	0	0	0	0	0	0	0	0
ENSG00000228397.1|RP1-224A6.3	0	1	0	0	3	2	0	0	2	0	0	0
ENSG00000218510.3|LINC00339	245	125	291	148	53	47	145	178	165	124	229	48
ENSG00000070831.11|CDC42	4512	2850	2950	1621	1780	1296	1772	1941	3134	2398	2775	2165
ENSG00000230068.2|CDC42-IT1	1	0	0	1	0	3	1	1	0	0	0	0
ENSG00000271428.1|RP1-224A6.8	0	0	0	0	0	0	0	0	0	0	0	0
ENSG00000271840.1|RP1-224A6.9	1	1	3	1	0	3	1	3	3	5	4	0
ENSG00000162552.10|WNT4	145	108	131	78	82	41	74	104	308	294	114	146
ENSG00000266564.1|MIR4418	0	0	0	0	0	1	0	0	0	0	0	0
ENSG00000234397.3|RP11-415K20.1	0	0	0	0	0	0	0	0	1	0	0	0
ENSG00000184677.12|ZBTB40	652	499	500	331	235	130	227	351	1226	703	326	297
ENSG00000237200.1|ZBTB40-IT1	1	0	0	1	0	0	0	0	1	0	0	1
ENSG00000070886.6|EPHA8	2	7	1	0	0	0	0	0	1	1	2	0
ENSG00000173372.12|C1QA	75	34	101	16	48	18	9	49	54	42	84	52
ENSG00000159189.7|C1QC	37	5	62	8	15	3	5	24	15	6	25	17
ENSG00000173369.11|C1QB	25	8	44	8	11	3	1	19	18	12	27	22
ENSG00000133216.12|EPHB2	2	1	5	0	4	1	5	1	3	3	4	11
ENSG00000265422.1|MIR4684	0	0	0	0	0	0	0	0	0	0	0	0
ENSG00000216157.2|AL611946.1	0	0	0	0	0	0	0	0	0	0	0	0
ENSG00000225952.1|RP11-69E9.1	0	0	0	0	0	0	0	0	0	0	0	0
ENSG00000264014.1|MIR4253	0	0	0	0	0	0	0	0	0	0	0	0
ENSG00000272796.1|RP1-74M1.3	0	0	0	0	0	0	0	0	0	0	0	0
ENSG00000215906.4|LACTBL1	0	0	0	0	0	0	0	0	0	0	0	0
ENSG00000227868.2|C1orf234	2	0	0	0	1	0	1	0	3	0	0	0
ENSG00000004487.11|KDM1A	1589	1198	1176	760	1005	628	727	1115	1729	1439	1097	976
ENSG00000240553.1|RP1-184J9.2	0	0	0	0	0	0	0	0	0	0	0	0
ENSG00000263793.1|MIR3115	0	0	0	0	0	0	0	0	0	0	0	0
ENSG00000266802.1|MIR4419A	0	0	0	0	0	0	0	0	0	0	0	0
ENSG00000169641.9|LUZP1	288	113	207	164	59	77	56	52	176	137	116	69
ENSG00000229010.1|RP5-979D14.1	0	0	0	0	0	0	0	0	0	0	0	0
ENSG00000206935.1|RNU6-514P	0	0	0	0	0	0	0	0	0	0	0	0
ENSG00000252578.1|RNU6-135P	0	0	0	0	0	0	0	0	0	0	0	0
ENSG00000179546.3|HTR1D	1	4	3	0	0	0	0	0	0	1	0	0
ENSG00000215381.3|RP5-1057J7.1	0	0	0	0	0	0	0	1	0	2	0	0
ENSG00000261326.2|RP5-1057J7.6	32	49	37	27	81	65	38	92	94	37	53	33
ENSG00000125944.14|HNRNPR	2052	1464	1461	1148	1464	1285	1318	1754	2193	1409	1437	1674
ENSG00000125945.10|ZNF436	473	308	563	156	143	116	436	85	711	385	670	237
ENSG00000249087.3|C1orf213	98	48	52	32	29	23	28	36	61	18	65	41
ENSG00000201405.1|Y_RNA	0	0	0	0	0	0	0	0	0	0	0	0
ENSG00000271420.1|RP5-1057J7.7	51	48	54	36	27	31	33	33	85	90	58	47
ENSG00000204219.5|TCEA3	13868	10260	10171	7794	8069	6239	8832	8814	11929	12643	12644	9139
ENSG00000232482.2|RP4-654C18.1	0	0	0	0	0	0	0	0	0	0	0	0
ENSG00000088280.14|ASAP3	1466	565	682	616	448	289	476	401	1714	896	1758	707
ENSG00000007968.6|E2F2	0	12	3	0	0	1	0	1	1	1	0	0
ENSG00000235052.1|RP1-150O5.3	1	0	1	0	0	0	0	0	0	1	0	0
ENSG00000117318.8|ID3	793	364	914	94	241	228	62	113	145	314	148	112
ENSG00000197880.4|MDS2	1	1	2	0	0	0	0	0	5	1	1	0
ENSG00000229239.2|RP11-223J15.2	0	0	0	0	0	0	0	0	0	0	0	0
ENSG00000142676.8|RPL11	11480	7135	8704	6083	8357	7089	6831	6475	9708	8244	9219	5570
ENSG00000203589.2|RP5-886K2.1	0	0	0	0	0	0	0	0	0	0	0	0
ENSG00000244609.2|RN7SL532P	0	0	0	0	0	0	0	0	0	0	0	0
ENSG00000011007.8|TCEB3	1994	1338	1294	744	880	497	779	1046	2008	1344	1011	847
ENSG00000236810.1|RP5-886K2.3	32	14	16	6	16	9	12	14	26	28	20	9
ENSG00000057757.5|PITHD1	1941	1002	1160	857	930	753	767	877	1501	1291	1314	845
ENSG00000011009.6|LYPLA2	868	501	607	292	427	267	372	390	750	551	468	348
ENSG00000117308.10|GALE	143	96	100	58	38	37	44	40	86	67	57	32
ENSG00000117305.10|HMGCL	2475	1427	1276	1061	950	802	584	752	1826	1428	1278	842
ENSG00000179163.11|FUCA1	473	372	372	157	151	168	288	155	347	286	273	148
ENSG00000188822.6|CNR2	2	2	0	2	0	0	0	0	2	1	1	0
ENSG00000264347.1|RN7SL24P	0	0	0	0	0	0	0	0	0	0	0	0
ENSG00000238538.1|snoU13	0	0	0	0	0	0	0	0	0	0	0	0
ENSG00000229106.1|RP11-4M23.2	2	0	2	1	1	2	1	1	3	0	0	1
ENSG00000232557.3|RP11-4M23.3	0	0	0	0	0	0	0	0	0	0	0	0
ENSG00000264926.1|MIR378F	0	0	0	0	0	0	0	0	0	0	0	0
ENSG00000230228.2|RP11-4M23.4	0	0	0	0	0	0	0	0	0	0	0	1
ENSG00000189266.7|PNRC2	353	174	169	128	184	181	136	225	380	206	121	125
ENSG00000188529.10|SRSF10	373	260	223	335	234	272	308	242	560	286	198	221
ENSG00000215905.4|RP11-4M23.7	0	0	0	0	0	0	0	0	0	0	0	0
ENSG00000225315.2|RP11-293P20.2	2	2	0	1	0	0	3	0	6	4	1	0
ENSG00000142661.14|MYOM3	20482	9500	10885	19048	11137	14972	14738	10857	31410	7757	16287	8437
ENSG00000230703.1|RP11-293P20.4	0	0	0	0	0	0	0	0	0	0	0	0
ENSG00000142677.3|IL22RA1	0	2	1	3	6	0	0	4	7	1	2	0
ENSG00000185436.7|IFNLR1	118	174	146	134	74	18	49	93	232	206	62	63
ENSG00000230023.2|RP11-10N16.2	0	0	0	0	0	0	0	0	0	0	0	0
ENSG00000221032.3|AL590683.1	0	0	0	0	0	0	0	0	0	0	0	0
ENSG00000266511.1|AL590683.2	0	0	0	0	0	0	0	0	0	0	0	0
ENSG00000232298.2|RP11-10N16.3	6	3	0	4	4	0	2	2	10	1	2	0
ENSG00000158055.11|GRHL3	5	5	4	1	2	1	0	1	1	7	2	1
ENSG00000001460.13|STPG1	91	34	53	27	19	12	12	25	81	66	36	27
ENSG00000001461.12|NIPAL3	482	280	379	132	187	136	173	166	273	204	118	196
ENSG00000117602.7|RCAN3	59	83	95	16	28	11	4	22	40	99	21	16
ENSG00000266551.1|RN7SL857P	0	0	0	0	0	0	0	0	0	0	0	0
ENSG00000264443.1|RP4-594I10.3	0	0	0	0	0	0	0	0	0	0	0	0
ENSG00000184454.6|NCMAP	4	0	0	0	15	0	1	1	1	5	4	26
ENSG00000227312.2|RP11-496D1.2	0	0	0	0	0	0	0	0	0	0	0	0
ENSG00000239106.1|Y_RNA	0	0	0	0	0	0	0	0	0	0	0	0
ENSG00000133226.12|SRRM1	1564	1488	1138	1039	1444	1072	828	1857	3540	1689	1427	1098
ENSG00000238986.1|snoU13	0	0	0	0	0	0	0	0	0	0	0	0
ENSG00000169504.10|CLIC4	899	492	698	433	1016	1328	268	496	711	582	717	708
ENSG00000238482.1|RNU6-1208P	0	0	0	0	0	0	0	0	0	0	0	0
ENSG00000020633.14|RUNX3	6	1	4	0	0	5	1	1	7	2	3	2
ENSG00000229162.1|RP11-84D1.1	0	0	0	0	0	0	0	0	0	0	0	0
ENSG00000261025.1|RP11-84D1.2	0	0	0	0	0	0	0	0	0	0	0	0
ENSG00000264371.1|MIR4425	0	0	0	0	0	0	0	0	0	0	0	0
ENSG00000233755.1|RP4-799D16.1	0	0	0	0	0	0	0	0	0	0	0	0
ENSG00000233419.2|RP4-781L3.1	0	0	0	0	0	0	0	0	0	0	0	0
ENSG00000231953.1|RP4-706G24.1	0	0	0	0	0	0	0	0	0	0	0	0
ENSG00000117614.5|SYF2	1392	878	961	632	1073	608	638	1155	1812	1597	1034	756
ENSG00000117616.13|C1orf63	695	682	458	455	1035	512	271	1131	1188	465	598	358
ENSG00000272432.1|RP3-465N24.6	12	3	9	5	1	1	1	5	3	5	2	3
ENSG00000261349.1|RP3-465N24.5	5	5	3	0	0	0	1	11	13	5	1	3
ENSG00000187010.14|RHD	9	4	1	0	1	0	0	0	2	5	0	1
ENSG00000224183.1|SDHDP6	1	1	10	1	1	2	0	4	2	1	0	1
ENSG00000259984.1|RP11-335G20.7	2	2	1	0	1	0	1	0	8	0	0	0
ENSG00000183726.6|TMEM50A	988	455	630	303	479	275	235	318	659	605	439	289
ENSG00000252515.1|RNU6-1171P	0	0	0	0	1	0	0	0	0	0	0	0
ENSG00000238889.1|snoU13	0	0	0	0	0	0	0	0	1	0	0	0
ENSG00000188672.12|RHCE	14	25	38	3	19	15	10	8	33	20	7	11
ENSG00000238084.3|RP3-469D22.1	13	11	11	9	5	3	2	4	4	1	1	4
ENSG00000266468.1|AL031284.1	0	0	0	0	0	0	0	0	0	0	0	0
ENSG00000204178.5|TMEM57	1290	1247	1149	842	748	345	523	898	2219	1460	931	593
ENSG00000157978.7|LDLRAP1	651	407	551	186	433	177	128	357	800	423	651	213
ENSG00000225643.1|RP11-70P17.1	3	1	2	3	1	1	2	1	2	1	1	4
ENSG00000117643.10|MAN1C1	207	105	104	62	52	77	63	63	250	131	114	68
ENSG00000233478.1|RP1-187B23.1	0	0	0	0	0	0	0	0	0	0	1	0
ENSG00000162430.12|SEPN1	1169	652	967	490	603	839	1000	748	1350	1070	1071	712
ENSG00000255054.3|RP1-317E23.6	0	0	0	0	0	0	0	0	0	0	0	0
ENSG00000228172.1|RP1-317E23.3	1	3	5	1	1	0	3	2	4	0	4	5
ENSG00000117640.13|MTFR1L	5068	3777	4354	2070	1839	1465	1819	1984	3487	2351	2781	1870
ENSG00000223474.2|AL020996.1	6	2	6	5	1	0	0	2	6	1	3	2
ENSG00000272478.1|RP1-317E23.7	0	0	0	0	0	0	0	0	0	0	0	0
ENSG00000127423.6|AUNIP	7	3	0	0	0	0	0	0	0	0	0	0
ENSG00000236528.1|RP1-125I3.2	8	2	0	0	0	0	1	0	1	0	0	2
ENSG00000182749.5|PAQR7	98	66	58	30	35	38	21	38	109	90	50	38
ENSG00000207302.1|Y_RNA	0	0	0	0	0	0	0	0	0	0	0	0
ENSG00000117632.16|STMN1	419	194	281	136	256	211	174	218	370	274	257	181
ENSG00000229786.1|SNRPFP2	0	0	0	0	0	0	0	0	0	0	0	0
ENSG00000223624.1|RP1-125I3.4	0	0	0	0	0	0	0	0	0	0	0	0
ENSG00000264021.1|MIR3917	0	0	0	0	0	0	0	0	0	0	0	0
ENSG00000266763.1|AL033528.1	0	0	0	0	0	0	0	0	0	0	0	0
ENSG00000158006.9|PAFAH2	495	283	247	314	166	470	177	154	814	240	223	122
ENSG00000207237.1|RNU6-110P	0	0	0	0	0	0	0	0	0	0	0	0
ENSG00000252190.1|SCARNA17	0	0	0	0	0	0	0	0	0	0	0	0
ENSG00000252691.1|SCARNA18	0	0	0	0	0	0	0	0	0	0	0	0
ENSG00000158008.5|EXTL1	2198	821	632	556	119	555	407	229	1743	209	162	290
ENSG00000158014.10|SLC30A2	60	22	13	17	23	43	101	35	127	56	42	16
ENSG00000158022.6|TRIM63	7755	6497	5318	51066	29983	66055	87409	46948	125944	43300	55595	22162
ENSG00000265320.1|AL391650.1	0	0	0	0	0	0	0	0	0	0	0	0
ENSG00000175087.5|PDIK1L	384	275	239	61	182	48	26	171	279	156	74	67
ENSG00000197245.4|FAM110D	59	20	97	10	30	47	40	24	28	61	40	75
ENSG00000142684.7|ZNF593	486	257	566	258	294	344	592	310	377	413	477	220
ENSG00000236782.1|RP11-96L14.7	10	11	9	6	1	2	12	1	14	2	6	1
ENSG00000142675.13|CNKSR1	2239	1594	1652	1458	1037	1270	1295	1551	3522	1763	1976	979
ENSG00000188782.3|CATSPER4	8	4	4	3	2	8	5	2	15	6	12	1
ENSG00000236155.2|RP11-231P20.2	76	50	38	31	15	18	15	26	64	14	32	11
ENSG00000130695.9|CEP85	4069	3632	2991	2253	1141	667	1637	1888	6349	4014	1763	1110
ENSG00000270733.1|RP11-231P20.5	0	0	0	0	0	0	0	0	0	0	0	0
ENSG00000142669.9|SH3BGRL3	310	231	343	62	81	103	119	124	199	184	127	93
ENSG00000158062.16|UBXN11	76	54	48	60	90	79	66	71	174	64	93	84
ENSG00000169442.4|CD52	12	15	17	3	1	0	1	6	7	1	3	2
ENSG00000176092.9|AIM1L	18	0	0	0	0	0	0	0	10	0	1	1
ENSG00000225854.2|RP11-569G9.7	0	0	0	0	0	0	0	0	0	0	0	0
ENSG00000265143.1|RN7SL490P	0	0	0	0	0	0	0	0	0	0	0	0
ENSG00000176083.13|ZNF683	0	1	1	0	0	1	0	0	1	1	0	0
ENSG00000131914.6|LIN28A	0	0	0	0	0	0	1	0	0	0	0	0
ENSG00000117682.12|DHDDS	414	186	264	123	162	65	148	139	349	229	209	191
ENSG00000223583.1|RP3-476K8.4	0	0	0	0	1	0	0	0	0	0	0	0
ENSG00000225891.1|RP3-476K8.3	0	0	1	0	0	1	0	0	3	3	2	0
ENSG00000198830.6|HMGN2	2875	1811	2094	1471	2617	1780	2405	3246	2727	2551	2871	1852
ENSG00000224129.1|DPPA2P2	0	0	0	0	0	0	0	0	0	0	0	0
ENSG00000117676.9|RPS6KA1	17	10	35	7	7	20	9	8	6	23	17	17
ENSG00000238705.1|MIR1976	0	0	0	0	0	0	0	0	0	0	0	0
ENSG00000243905.2|RN7SL679P	0	0	0	0	0	0	0	0	0	0	0	0
ENSG00000252802.1|Y_RNA	0	0	0	0	0	0	0	0	0	0	0	0
ENSG00000229247.2|RP11-492M19.3	0	0	0	0	0	0	0	0	0	0	0	0
ENSG00000238316.1|snoU13	0	0	0	0	0	0	0	0	0	0	0	0
ENSG00000235069.2|RP4-785J1.1	0	0	0	0	0	0	0	0	0	0	0	0
ENSG00000260063.1|RP5-968P14.2	11	2	1	2	8	3	4	3	4	6	2	5
ENSG00000117713.13|ARID1A	1231	731	1110	788	670	776	450	705	1568	1181	787	933
ENSG00000266138.1|RN7SL501P	1	1	0	0	0	0	0	0	1	1	0	1
ENSG00000060642.6|PIGV	123	71	72	21	119	28	31	76	147	107	74	66
ENSG00000241188.2|RN7SL165P	1	0	0	0	0	1	2	0	0	0	0	0
ENSG00000204160.7|ZDHHC18	255	174	294	173	213	251	207	219	438	291	257	158
ENSG00000175793.10|SFN	0	3	2	4	1	26	75	1	2	6	3	15
ENSG00000226698.1|RP1-50O24.6	0	0	0	0	0	0	0	0	0	0	0	0
ENSG00000142751.10|GPN2	601	299	306	204	299	170	174	282	644	339	354	211
ENSG00000198746.8|GPATCH3	487	299	348	216	239	104	126	248	631	434	294	248
ENSG00000090273.9|NUDC	2873	1666	1817	1271	1422	1003	1134	1549	2267	2546	2258	1496
ENSG00000131910.4|NR0B2	33	16	24	4	2	8	2	3	2	11	7	5
ENSG00000175707.7|C1orf172	0	0	0	0	0	0	0	0	0	0	0	0
ENSG00000172746.6|RP11-344H11.4	0	0	0	0	0	0	0	0	0	0	0	0
ENSG00000224064.1|RP11-344H11.5	0	0	0	0	0	0	0	0	0	0	0	0
ENSG00000225294.1|OSTCP2	0	0	0	0	0	0	0	0	0	0	0	0
ENSG00000253368.3|TRNP1	83	14	43	16	16	10	4	9	20	33	34	9
ENSG00000158246.7|FAM46B	85	29	34	9	63	12	13	6	22	8	13	6
ENSG00000090020.6|SLC9A1	468	165	239	494	68	394	181	70	648	167	273	38
ENSG00000229985.2|RP11-40H20.5	0	1	0	0	0	0	0	0	0	0	0	0
ENSG00000214973.3|CHCHD3P3	0	0	0	1	0	0	0	1	2	0	1	1
ENSG00000225159.1|NPM1P39	4	0	2	1	0	1	1	2	1	4	1	2
ENSG00000225990.2|SNRPEP7	0	0	0	0	1	0	0	0	0	0	0	0
ENSG00000224311.1|RP11-40H20.4	0	0	0	0	0	0	0	0	0	0	0	0
ENSG00000142784.11|WDTC1	4774	3215	3518	2123	1974	1286	1948	2554	4638	3183	3297	2554
ENSG00000252098.1|Y_RNA	0	0	0	0	0	0	0	0	0	0	0	0
ENSG00000243659.1|RP11-4K3__A.3	0	3	1	1	1	0	1	0	2	1	1	0
ENSG00000186501.10|TMEM222	848	485	557	318	476	275	358	504	921	806	627	393
ENSG00000206888.1|RNU6-48P	0	0	1	0	0	0	0	0	0	0	1	0
ENSG00000241547.1|RP11-4K3__A.5	0	1	2	1	2	5	3	2	1	0	1	1
ENSG00000142765.13|SYTL1	2	5	15	1	0	3	1	0	6	3	4	0
ENSG00000142733.10|MAP3K6	304	180	366	310	658	470	343	426	861	451	657	634
ENSG00000142748.8|FCN3	23	4	49	3	24	10	11	2	21	24	17	13
ENSG00000174950.6|CD164L2	0	0	0	0	0	1	0	0	0	0	0	0
ENSG00000231207.1|RP1-144C9.2	0	0	0	0	0	0	0	0	0	0	0	0
ENSG00000181773.6|GPR3	1	1	2	6	5	25	22	6	20	3	47	29
ENSG00000158195.6|WASF2	704	454	827	252	600	249	206	652	974	798	606	463
ENSG00000241169.1|RP4-752I6.1	0	0	0	0	0	0	0	0	0	0	0	0
ENSG00000237429.1|RP1-159A19.4	11	10	14	4	7	5	3	4	23	11	2	14
ENSG00000126705.9|AHDC1	1752	1079	2214	977	1369	472	526	1275	2322	1903	1842	1632
ENSG00000000938.8|FGR	24	12	65	20	22	48	29	41	56	37	30	55
ENSG00000235912.1|RP1-159A19.3	11	7	7	4	9	5	3	5	10	12	8	6
ENSG00000233975.1|RP11-288L9.1	1	0	0	0	0	0	0	0	0	0	0	0
ENSG00000126709.10|IFI6	257	89	247	28	139	147	79	93	212	267	72	137
ENSG00000225886.1|RP11-288L9.4	0	0	0	0	0	0	0	0	0	0	0	0
ENSG00000206767.1|RNU6-949P	0	0	0	0	0	0	0	0	0	0	0	0
ENSG00000226662.2|CHMP1AP1	0	0	0	0	0	0	0	0	0	0	0	0
ENSG00000207095.1|RNU6-424P	0	0	0	0	0	0	0	0	0	0	0	0
ENSG00000009780.11|FAM76A	600	455	495	377	441	177	282	410	644	443	603	660
ENSG00000231344.1|RP3-426I6.2	0	1	0	0	1	2	6	0	0	0	2	1
ENSG00000230833.1|RPEP3	2	0	0	0	0	0	0	0	0	0	0	0
ENSG00000117758.9|STX12	480	294	356	654	741	1324	784	774	1096	429	851	1223
ENSG00000269971.1|RP3-426I6.5	1	1	1	11	0	5	6	0	4	0	1	1
ENSG00000270031.1|RP3-426I6.6	0	0	2	7	3	19	2	4	6	0	2	4
ENSG00000223062.1|RNU6-1245P	0	0	0	0	0	0	0	0	0	0	0	0
ENSG00000117751.13|PPP1R8	926	573	688	358	715	262	263	660	985	651	546	514
ENSG00000252947.1|SCARNA1	0	0	0	0	0	1	0	0	0	0	0	1
ENSG00000268552.1|AL109927.1	0	0	0	0	0	0	0	0	0	0	0	0
ENSG00000130775.11|THEMIS2	18	21	29	4	5	9	8	15	38	15	37	20
ENSG00000117748.5|RPA2	1871	995	1743	673	1265	734	923	1055	1837	1181	1111	1449
ENSG00000130768.10|SMPDL3B	0	0	2	0	0	0	0	0	0	0	0	1
ENSG00000227050.1|RP11-460I13.2	1	2	0	0	0	0	0	1	1	0	0	2
ENSG00000158156.7|XKR8	271	154	236	98	69	54	105	82	213	129	122	95
ENSG00000158161.11|EYA3	473	260	318	182	268	154	137	274	459	267	213	159
ENSG00000238231.2|RP11-460I13.6	0	0	1	0	0	0	0	0	3	4	0	2
ENSG00000240750.2|RN7SL559P	0	0	0	0	1	0	0	0	0	0	0	0
ENSG00000228589.2|SPCS2P4	6	3	6	5	6	1	2	5	3	1	5	5
ENSG00000228943.1|RP5-1053E7.2	0	0	0	0	0	0	0	0	0	0	0	0
ENSG00000214812.3|RP5-1053E7.3	0	0	0	0	0	0	0	0	0	0	1	0
ENSG00000253005.1|RNU6-176P	0	0	0	0	0	0	0	0	0	0	0	0
ENSG00000252429.1|RNU7-29P	0	0	0	0	0	0	0	0	0	0	0	0
ENSG00000169403.7|PTAFR	20	3	18	1	6	3	1	8	7	7	9	8
ENSG00000126698.6|DNAJC8	1654	917	971	734	944	780	719	839	1412	922	940	749
ENSG00000215902.1|AL353354.1	3	1	4	5	6	3	6	3	5	1	4	4
ENSG00000269804.1|AL353354.2	0	0	0	0	0	0	0	0	0	0	0	0
ENSG00000130770.13|ATPIF1	7210	2976	4644	2491	1581	2071	2873	1319	4371	3526	3820	2354
ENSG00000270605.1|RP5-1092A3.4	196	203	38	72	53	47	74	55	169	44	65	28
ENSG00000271398.1|RP5-1092A3.5	2	0	0	0	0	0	0	0	1	0	0	0
ENSG00000130766.4|SESN2	286	84	104	143	112	89	47	82	259	109	124	99
ENSG00000130772.9|MED18	342	181	167	94	193	50	48	87	283	190	143	136
ENSG00000204138.8|PHACTR4	649	387	517	470	311	783	365	417	903	584	362	361
ENSG00000206779.1|Y_RNA	0	0	0	0	0	0	0	0	0	0	0	0
ENSG00000229820.2|RP1-308E4.1	0	1	0	0	0	0	1	0	0	0	0	0
ENSG00000221216.1|RNU6ATAC27P	0	0	0	0	0	0	0	0	0	0	0	1
ENSG00000180198.11|RCC1	263	146	128	97	120	106	107	113	216	200	120	85
ENSG00000242125.2|SNHG3	151	133	134	160	83	343	238	113	282	112	158	237
ENSG00000200087.1|SNORA73B	0	0	0	1	0	2	1	1	0	4	1	3
ENSG00000238821.1|snoU13	0	0	0	0	0	0	1	0	0	0	0	0
ENSG00000231468.2|PRDX3P2	0	0	0	0	0	0	0	0	0	1	0	0
ENSG00000180098.5|TRNAU1AP	245	203	173	98	170	95	141	153	365	246	132	121
ENSG00000197989.9|SNHG12	51	80	53	65	157	287	98	277	168	152	80	77
ENSG00000221539.1|SNORD99	1	0	0	1	4	13	5	5	1	6	2	1
ENSG00000120656.7|TAF12	575	287	365	193	276	201	259	274	546	439	321	218
ENSG00000188060.6|RAB42	4	5	7	2	1	1	0	0	2	3	1	6
ENSG00000229388.1|RP11-442N24__B.1	106	61	65	31	26	18	32	16	85	66	45	30
ENSG00000270103.2|RNU11	12	9	13	2	7	6	5	4	6	9	11	5
ENSG00000162419.8|GMEB1	341	193	233	163	171	78	113	152	390	281	199	166
ENSG00000252777.1|SCARNA24	0	0	0	0	0	0	0	0	0	0	0	0
ENSG00000198492.10|YTHDF2	1325	849	934	606	933	1066	904	808	1357	1036	835	973
ENSG00000116329.6|OPRD1	0	4	0	1	0	0	0	0	15	2	0	1
ENSG00000226852.2|RP1-212P9.2	4	9	0	2	0	3	0	0	60	15	0	12
ENSG00000233427.1|RP1-212P9.3	8	4	8	3	0	2	0	1	7	2	6	2
ENSG00000199756.1|Y_RNA	0	0	0	0	0	0	0	0	0	0	0	0
ENSG00000159023.14|EPB41	1097	837	672	715	517	449	561	760	1847	1018	879	670
ENSG00000225616.2|RP4-604A21.1	0	0	0	0	0	0	0	0	0	0	0	0
ENSG00000206704.1|Y_RNA	0	0	0	0	0	0	0	0	1	0	0	0
ENSG00000253304.1|TMEM200B	41	20	61	3	15	9	1	17	37	29	16	14
ENSG00000225750.1|RP11-242O24.3	0	0	0	0	0	0	0	0	0	0	0	1
ENSG00000116350.11|SRSF4	1554	1153	1135	1209	1276	1101	1102	1783	2857	1908	1565	1347
ENSG00000227637.1|RP11-242O24.5	0	0	0	0	0	0	0	0	0	0	0	0
ENSG00000116353.11|MECR	1361	949	882	459	568	428	567	494	792	625	728	606
ENSG00000237934.1|RP11-467D18.2	0	0	0	0	0	0	0	0	0	0	0	0
ENSG00000060656.15|PTPRU	1176	698	835	474	346	335	525	465	1086	755	935	513
ENSG00000221550.1|AL645859.1	0	0	0	0	0	0	0	0	0	0	0	0
ENSG00000230523.1|RP3-437I16.1	0	0	0	0	0	0	0	0	0	0	0	0
ENSG00000266678.1|AL139151.1	0	0	0	0	0	0	0	0	0	0	0	0
ENSG00000225011.4|RP11-810H18.1	0	0	0	0	0	0	0	0	0	0	0	0
ENSG00000221126.1|AC092265.1	0	0	0	0	0	0	0	0	0	0	0	0
ENSG00000228176.1|RP4-656G21.1	0	0	0	0	0	0	0	0	0	0	0	0
ENSG00000222787.1|AL645944.1	0	0	0	0	0	0	0	0	0	0	0	0
ENSG00000270927.1|RP11-179G8.1	0	0	0	0	0	0	0	0	0	0	0	0
ENSG00000233399.2|RP11-111I12.1	0	0	0	0	0	0	0	0	0	0	0	0
ENSG00000233372.1|RP5-893G23.1	0	0	0	0	0	0	0	0	0	0	0	0
ENSG00000231251.1|RP3-357I16.1	0	0	0	0	0	0	0	0	0	0	0	0
ENSG00000236335.1|RP4-591L5.1	0	0	0	0	0	0	0	0	0	0	0	0
ENSG00000231949.1|RP4-591L5.2	0	0	0	0	0	0	0	0	0	0	0	0
ENSG00000162510.5|MATN1	0	0	1	0	1	4	2	0	0	0	0	0
ENSG00000186056.5|MATN1-AS1	1	4	2	2	3	4	2	2	6	7	6	8
ENSG00000162511.7|LAPTM5	39	44	118	10	29	47	17	38	40	55	51	71
ENSG00000264773.1|MIR4420	0	0	0	0	0	0	0	0	0	0	0	0
ENSG00000229607.1|RP5-1125N11.1	0	0	0	0	0	0	0	0	0	0	0	0
ENSG00000223382.3|RP1-65J11.1	5	1	1	0	1	6	3	0	3	1	0	7
ENSG00000222784.1|RN7SKP91	0	0	0	0	0	0	0	0	0	0	0	0
ENSG00000235143.1|RP1-65J11.5	0	0	0	0	0	0	0	0	0	0	0	0
ENSG00000162512.11|SDC3	426	273	433	37	88	181	96	120	251	356	118	405
ENSG00000134644.11|PUM1	1997	1657	1392	961	1277	1006	948	1736	2627	1695	1425	1209
ENSG00000200154.1|SNORD103A	0	0	1	0	0	0	0	0	0	3	0	0
ENSG00000202107.1|SNORD103B	2	0	5	1	1	2	1	1	1	2	1	4
ENSG00000200181.1|SNORD85	0	0	0	0	0	0	0	0	0	0	0	0
ENSG00000237329.2|RP11-201O14.1	0	0	0	0	0	0	0	0	0	0	0	0
ENSG00000232768.1|RP11-201O14.2	0	0	0	0	0	0	0	0	0	0	0	0
ENSG00000215900.4|SEPW1P	0	0	0	0	0	0	0	0	0	0	0	0
ENSG00000225142.2|RP11-490K7.1	0	0	0	0	0	0	0	0	0	0	0	0
ENSG00000084628.5|NKAIN1	342	400	489	514	308	175	268	253	441	451	716	330
ENSG00000060688.8|SNRNP40	470	300	300	229	273	304	250	284	482	423	394	239
ENSG00000229447.2|RP11-490K7.4	4	7	5	2	14	6	1	15	30	9	7	6
ENSG00000121766.10|ZCCHC17	823	417	480	319	436	265	355	319	615	536	440	358
ENSG00000229044.1|RP11-266K22.2	1	0	0	1	0	6	0	1	1	0	0	1
ENSG00000121769.3|FABP3	24699	14556	20957	13815	12543	16501	12115	10688	21394	10361	32453	12366
ENSG00000168528.7|SERINC2	654	396	908	534	406	415	522	609	801	814	1309	428
ENSG00000268950.1|AC114494.1	0	0	0	0	0	0	0	0	0	0	0	0
ENSG00000215899.3|RP11-439L8.2	0	0	0	0	0	0	0	0	0	0	0	0
ENSG00000206981.1|RNU6-40P	0	0	0	0	0	0	0	0	0	0	0	0
ENSG00000228682.2|RP11-439L8.3	0	0	0	0	0	0	0	0	0	0	0	0
ENSG00000223907.1|RP11-439L8.4	2	0	0	0	0	0	0	0	1	0	0	0
ENSG00000229167.1|RP11-73M7.1	2	1	1	1	0	0	0	0	3	1	0	0
ENSG00000142910.11|TINAGL1	1122	513	1531	169	408	326	156	390	925	1487	465	297
ENSG00000121764.7|HCRTR1	6	11	18	1	7	3	0	10	17	13	11	2
ENSG00000162517.8|PEF1	575	258	425	262	434	292	354	496	856	466	635	422
ENSG00000235790.3|RP11-73M7.6	1	0	3	4	3	1	3	1	4	0	3	3
ENSG00000264078.1|RP11-73M7.9	0	1	0	0	0	0	0	0	0	0	0	0
ENSG00000084636.13|COL16A1	353	209	280	169	214	138	172	418	333	185	366	613
ENSG00000121753.8|BAI2	48	29	54	30	22	21	69	27	53	43	126	51
ENSG00000266580.1|MIR4254	0	0	0	0	0	0	0	0	0	0	0	0
ENSG00000254545.1|RP11-84A19.3	0	0	0	0	0	0	0	0	0	0	0	0
ENSG00000134668.8|SPOCD1	4	1	1	0	0	8	4	0	3	0	1	0
ENSG00000203620.2|RP11-84A19.2	0	1	1	0	0	0	0	0	0	0	0	0
ENSG00000269967.1|RP11-84A19.4	1	0	1	0	0	11	5	2	0	0	1	1
ENSG00000184007.13|PTP4A2	10313	7361	7511	5422	4776	4292	5279	4797	9414	6272	7008	7430
ENSG00000212673.1|AL136115.1	0	0	0	0	0	0	0	0	0	0	0	0
ENSG00000228634.1|RP4-534N18.2	0	0	0	0	0	1	0	0	0	0	0	0
ENSG00000121774.13|KHDRBS1	1870	1147	1215	970	1524	1307	1155	1912	1905	1631	1542	1461
ENSG00000203325.3|RP11-277A4.4	0	0	0	0	0	0	1	1	0	0	1	0
ENSG00000121775.13|TMEM39B	160	97	126	54	49	50	79	101	182	143	83	69
ENSG00000266203.1|MIR5585	0	1	0	0	0	0	0	0	0	0	2	0
ENSG00000025800.9|KPNA6	2585	1888	1883	1294	1347	1044	1026	1497	3134	2222	1735	1300
ENSG00000250135.1|RP4-622L5.2	0	0	0	0	0	0	0	0	0	0	0	0
ENSG00000084652.11|TXLNA	881	634	747	780	475	2156	1546	428	906	582	412	840
ENSG00000160050.10|CCDC28B	3089	2175	1909	1085	436	624	837	570	1936	2145	1830	1092
ENSG00000224066.1|RP4-622L5.7	2	5	9	3	3	14	1	5	18	1	2	6
ENSG00000160051.7|IQCC	58	33	32	7	22	12	7	7	25	33	15	18
ENSG00000222046.2|DCDC2B	0	0	0	0	0	0	0	1	0	0	2	0
ENSG00000160055.15|TMEM234	45	38	35	25	30	63	33	45	86	53	37	54
ENSG00000084623.7|EIF3I	5328	2980	3268	2767	2750	3933	3549	2696	4465	3777	3470	3202
ENSG00000220785.3|MTMR9LP	140	128	200	35	42	36	34	56	178	159	58	51
ENSG00000183615.5|FAM167B	42	4	20	4	3	7	6	3	5	8	1	4
ENSG00000182866.12|LCK	5	10	6	0	2	1	1	0	6	1	2	1
ENSG00000252450.1|Y_RNA	0	0	0	0	0	0	0	0	0	0	0	0
ENSG00000116478.7|HDAC1	395	278	419	175	208	145	170	240	380	377	224	193
ENSG00000175130.6|MARCKSL1	193	112	244	80	82	145	66	63	87	144	67	64
ENSG00000233775.1|RP4-811H24.9	0	0	0	0	0	0	0	0	0	0	1	4
ENSG00000162526.6|TSSK3	6	1	3	1	0	0	2	5	12	4	6	3
ENSG00000225828.1|FAM229A	43	69	60	29	20	12	19	41	137	90	55	33
ENSG00000160058.14|BSDC1	1432	913	1067	820	913	537	814	1205	2127	1131	1206	1007
ENSG00000224333.1|GAPDHP20	0	0	0	0	0	0	0	0	0	0	0	0
ENSG00000270850.1|RP11-395N6.4	0	0	0	0	0	0	0	0	0	0	0	0
ENSG00000229259.1|LRRC37A12P	0	0	0	0	0	0	0	0	0	0	0	0
ENSG00000263529.1|RN7SL122P	0	0	0	0	0	0	0	0	0	0	0	0
ENSG00000254553.1|RP1-27O5.3	0	0	0	0	0	0	0	0	0	0	0	0
ENSG00000273274.1|ZBTB8B	0	0	0	0	0	0	1	0	2	0	0	1
ENSG00000160062.10|ZBTB8A	95	49	78	47	221	61	33	172	204	101	87	100
ENSG00000176261.11|ZBTB8OS	772	411	463	312	279	245	308	237	738	519	546	302
ENSG00000200591.1|Y_RNA	0	0	0	0	0	0	0	0	0	0	0	0
ENSG00000162521.14|RBBP4	2075	1290	1475	801	1268	721	1042	1494	2030	1494	1282	1266
ENSG00000162520.10|SYNC	4096	3030	3104	1846	1773	760	1757	1551	2540	2168	2181	2131
ENSG00000224409.1|RP11-114B7.6	0	0	0	0	0	0	0	0	0	0	0	0
ENSG00000162522.6|KIAA1522	110	49	149	40	74	17	27	59	75	102	72	17
ENSG00000134684.6|YARS	922	524	616	594	425	756	686	635	1049	774	666	586
ENSG00000116497.13|S100PBP	240	221	200	152	238	188	127	257	452	278	155	236
ENSG00000160097.11|FNDC5	6425	6853	9234	2807	2689	2154	2523	2292	3090	4329	5165	5244
ENSG00000121905.5|HPCA	1	0	1	0	0	0	0	0	1	0	0	0
ENSG00000121900.14|TMEM54	227	55	69	27	71	13	16	15	46	25	78	47
ENSG00000221423.1|AL031602.1	0	0	0	0	0	0	0	0	0	0	0	0
ENSG00000116514.12|RNF19B	413	261	297	232	234	270	251	298	456	401	289	204
ENSG00000267885.1|FKSG48	0	0	0	0	0	0	0	0	0	0	0	0
ENSG00000217644.4|RP4-803A2.1	0	0	0	0	0	0	0	0	0	0	0	0
ENSG00000239670.1|RP4-803A2.2	0	0	0	0	0	0	0	0	0	0	0	0
ENSG00000236065.2|RP1-117O3.2	0	0	0	0	0	0	0	0	0	0	0	0
ENSG00000004455.12|AK2	3038	2166	2319	1214	1434	1332	1337	1432	2136	1752	1941	1074
ENSG00000142920.12|ADC	85	55	63	20	21	23	32	18	119	41	32	33
ENSG00000116525.9|TRIM62	44	23	28	15	11	22	69	36	60	53	31	76
ENSG00000160094.10|ZNF362	241	167	241	108	83	61	112	113	332	253	150	121
ENSG00000270115.1|RP11-415J8.7	1	3	0	1	0	2	0	2	0	0	2	1
ENSG00000256142.1|AL513327.1	0	0	0	0	0	0	0	0	0	0	0	0
ENSG00000184389.8|A3GALT2	0	1	0	1	1	0	1	0	0	1	3	6
ENSG00000225313.2|RP11-415J8.3	0	0	0	0	0	0	0	0	0	0	0	0
ENSG00000134686.12|PHC2	1682	1020	1473	1144	2823	2570	2916	2535	3216	1669	4362	2037
ENSG00000266239.1|MIR3605	1	0	0	1	2	0	0	3	3	1	4	1
ENSG00000222112.1|RN7SKP16	2	2	4	13	28	22	18	18	30	5	31	8
ENSG00000233246.1|RP11-415J8.5	0	0	0	0	0	0	0	0	0	0	0	0
ENSG00000221225.1|AL138837.1	0	0	0	0	0	0	0	0	0	0	0	0
ENSG00000234512.1|TLR12P	0	0	0	0	0	0	0	0	0	0	0	0
ENSG00000121903.10|ZSCAN20	55	21	38	17	36	12	9	40	88	38	14	25
ENSG00000235907.2|RP4-580O19.2	0	0	0	0	0	0	0	0	0	0	0	0
ENSG00000121904.13|CSMD2	3	0	4	4	0	14	4	0	10	4	0	2
ENSG00000227000.2|HSPD1P14	0	0	0	0	0	0	0	0	0	0	0	0
ENSG00000176256.6|HMGB4	0	0	0	0	0	0	0	0	0	0	0	0
ENSG00000231163.1|RP5-1007G16.1	0	0	0	0	0	0	0	0	0	0	0	0
ENSG00000201148.1|RNA5SP42	0	0	0	0	0	0	0	0	0	0	0	0
ENSG00000142698.10|C1orf94	0	0	0	1	0	2	0	0	0	0	1	0
ENSG00000221053.1|AC115286.1	0	0	0	0	0	0	0	0	0	0	0	0
ENSG00000270241.1|RP4-657M3.2	0	0	0	0	0	0	0	0	0	0	0	0
ENSG00000207941.1|MIR552	0	0	0	0	0	0	0	0	0	0	0	0
ENSG00000163866.8|SMIM12	797	527	585	375	473	425	463	444	795	593	610	465
ENSG00000189280.3|GJB5	0	0	0	0	0	0	0	0	0	0	0	0
ENSG00000189433.5|GJB4	0	0	0	0	0	0	0	0	0	0	0	0
ENSG00000255811.1|RP1-34M23.5	0	0	0	0	0	0	0	2	0	0	0	0
ENSG00000216162.1|AL121988.1	0	0	0	0	0	0	0	0	0	0	0	0
ENSG00000188910.7|GJB3	0	0	0	2	0	0	0	0	0	0	0	0
ENSG00000187513.8|GJA4	401	115	362	75	88	162	22	94	124	276	124	114
ENSG00000230163.1|RP5-997D16.2	0	1	0	0	0	0	0	0	0	0	0	0
ENSG00000116544.7|DLGAP3	0	0	2	1	0	2	2	0	2	0	0	0
ENSG00000252728.1|SNORD112	0	0	0	0	0	0	0	0	0	0	0	0
ENSG00000241014.1|RP11-244H3.1	15	14	9	2	10	3	2	1	33	33	6	10
ENSG00000271741.1|ZMYM6	0	0	0	0	0	0	0	0	0	0	0	0
ENSG00000243749.1|ZMYM6NB	0	0	0	0	0	0	0	0	0	0	0	0
ENSG00000163867.12|ZMYM6	184	115	132	78	169	46	64	133	250	144	123	132
ENSG00000233940.1|RP11-248I9.2	0	0	0	0	0	0	0	0	0	0	0	0
ENSG00000197056.5|ZMYM1	99	106	63	67	137	33	25	139	154	76	90	114
ENSG00000228348.1|EFCAB14P1	0	0	0	0	0	0	0	0	0	0	0	0
ENSG00000116560.6|SFPQ	2102	2091	1905	4553	3262	5842	5383	5271	6866	3264	3885	3656
ENSG00000201868.1|Y_RNA	0	0	0	0	1	0	0	0	0	0	0	0
ENSG00000263591.1|RN7SL136P	0	0	0	0	0	0	0	0	0	0	0	0
ENSG00000146463.7|ZMYM4	1299	990	920	671	674	381	480	772	1493	976	656	668
ENSG00000240374.2|RN7SL503P	0	0	0	0	0	0	0	0	0	0	0	0
ENSG00000201542.1|SNORA62	0	0	0	0	0	0	0	0	1	0	0	0
ENSG00000229994.1|RPL5P4	25	18	8	12	15	20	11	25	26	21	20	11
ENSG00000227409.1|ZMYM4-AS1	0	0	0	0	0	0	0	0	0	0	0	0
ENSG00000202129.1|RNY5P1	0	0	0	0	0	0	0	0	0	0	0	0
ENSG00000142687.13|KIAA0319L	2755	1958	1995	1441	1120	917	1403	1496	3029	1922	1751	1434
ENSG00000236274.1|RP4-728D4.3	0	0	0	0	0	0	0	0	0	0	0	0
ENSG00000020129.11|NCDN	476	257	339	188	162	159	256	199	550	338	229	221
ENSG00000239636.1|RP4-728D4.2	0	0	1	1	0	1	0	1	1	0	3	0
ENSG00000116819.6|TFAP2E	1	4	6	1	3	2	1	4	11	15	1	3
ENSG00000126067.7|PSMB2	2152	1237	1240	899	1045	786	939	1078	1965	1497	1630	1018
ENSG00000239859.2|RN7SL281P	0	0	0	0	0	0	0	0	0	0	0	0
ENSG00000142686.7|C1orf216	891	539	572	243	375	320	373	404	652	350	402	366
ENSG00000092853.9|CLSPN	1	0	0	0	1	4	0	0	0	0	0	0
ENSG00000232335.1|RP11-435D7.3	0	0	0	0	0	0	0	0	0	0	0	0
ENSG00000134698.10|AGO4	989	891	914	612	639	384	410	894	1430	926	828	700
ENSG00000092847.6|AGO1	684	553	597	339	233	204	298	424	948	581	422	322
ENSG00000271164.1|RP4-789D17.4	0	0	0	0	0	0	0	0	0	0	0	0
ENSG00000271914.1|RP4-789D17.5	2	0	0	1	3	0	0	3	0	0	0	1
ENSG00000126070.14|AGO3	420	346	291	297	309	247	207	328	645	338	309	270
ENSG00000271554.1|RP4-665N4.8	0	0	0	0	1	0	0	0	0	0	0	0
ENSG00000232862.4|RP4-665N4.4	0	0	0	0	0	0	0	0	0	0	0	0
ENSG00000092850.7|TEKT2	2	1	1	0	0	0	0	0	2	0	0	0
ENSG00000116863.10|ADPRHL2	891	510	697	294	494	240	351	502	857	608	482	325
ENSG00000171812.6|COL8A2	11	0	12	4	1	3	1	3	11	14	1	12
ENSG00000054116.7|TRAPPC3	1004	514	627	351	473	311	337	376	765	648	570	412
ENSG00000116871.11|MAP7D1	7278	4819	5215	3379	2125	2462	3703	2789	6949	5946	4156	4765
ENSG00000264592.1|RN7SL131P	0	0	0	0	0	0	0	0	0	0	0	0
ENSG00000054118.9|THRAP3	5856	4450	4269	2997	3927	2043	3558	4277	7711	4293	5182	4309
ENSG00000231849.1|UBE2V2P4	0	0	0	0	0	0	0	0	0	0	0	0
ENSG00000214193.5|SH3D21	13	15	23	4	5	10	5	7	42	25	14	8
ENSG00000142694.6|EVA1B	39	14	86	7	26	4	9	8	13	15	12	13
ENSG00000116883.8|RP11-268J15.5	20	19	10	3	10	4	3	8	28	16	7	8
ENSG00000196182.6|STK40	3987	2197	2428	1581	913	1275	1986	1352	3031	2704	2929	1057
ENSG00000181817.5|LSM10	2671	1452	1611	978	709	600	863	558	2029	1814	1705	833
ENSG00000222821.1|RNU4-27P	0	0	0	0	0	0	0	0	0	0	0	0
ENSG00000116885.14|OSCP1	84	40	46	25	54	25	26	45	78	88	46	43
ENSG00000201448.1|SNORA63	0	0	0	0	1	0	0	0	0	0	0	0
ENSG00000116898.7|MRPS15	4259	2902	3036	1824	2175	1719	1786	1817	3000	2781	3035	2117
ENSG00000119535.13|CSF3R	11	18	12	17	0	42	12	9	5	4	15	16
ENSG00000230214.1|FTLP18	0	0	0	0	0	0	0	0	0	0	0	0
ENSG00000234481.1|RP4-614N24.1	0	0	0	0	0	0	0	0	0	0	0	0
ENSG00000163873.5|GRIK3	0	0	0	2	3	0	0	0	0	5	4	3
ENSG00000264698.1|MIR4255	0	0	0	0	0	0	0	0	0	0	0	0
ENSG00000207328.1|RNU6-636P	0	0	0	0	0	0	0	0	0	0	0	0
ENSG00000223944.1|RP5-1180C18.1	0	0	0	0	0	0	0	0	0	0	0	0
ENSG00000252368.1|RNA5SP43	0	0	0	0	0	0	0	0	0	0	0	0
ENSG00000230451.2|RPS29P6	0	0	0	0	0	0	0	0	0	0	0	0
ENSG00000233621.1|RP11-422J8.1	62	27	51	46	16	26	75	21	110	82	91	76
ENSG00000163874.8|ZC3H12A	126	56	155	635	148	892	2677	243	490	115	718	739
ENSG00000163875.11|MEAF6	874	615	591	507	665	491	563	791	1125	762	780	597
ENSG00000263675.1|MIR5581	4	1	0	0	8	2	1	1	8	2	3	3
ENSG00000163877.9|SNIP1	287	141	187	148	245	189	250	210	523	235	211	192
ENSG00000232273.1|FTH1P1	0	1	0	0	0	1	0	0	0	0	0	1
ENSG00000237749.3|RP3-423B22.5	7	6	11	8	10	14	14	12	19	17	23	5
ENSG00000163879.9|DNALI1	34	14	29	30	43	23	55	34	113	99	49	90
ENSG00000134697.8|GNL2	937	619	673	485	972	1220	948	1005	1031	797	822	707
ENSG00000169218.9|RSPO1	1	5	5	0	0	0	1	0	1	3	2	2
ENSG00000116922.10|C1orf109	228	152	164	81	194	173	134	158	306	163	118	126
ENSG00000134690.6|CDCA8	4	4	6	0	1	1	0	4	4	4	2	3
ENSG00000183317.12|EPHA10	0	0	1	1	1	1	0	1	3	2	1	2
ENSG00000200421.1|Y_RNA	0	0	0	0	0	0	0	0	0	0	0	0
ENSG00000238871.1|snoU13	0	0	0	0	0	0	0	0	0	0	0	0
ENSG00000214141.4|ACTN4P2	0	0	0	0	0	0	0	0	0	0	0	0
ENSG00000227416.2|RP11-109P14.2	0	0	0	0	0	0	0	0	0	0	0	0
ENSG00000185090.10|MANEAL	80	67	72	31	37	28	47	53	110	123	82	42
ENSG00000233728.1|RP11-109P14.9	0	0	0	0	0	0	0	0	1	0	0	0
ENSG00000196449.3|YRDC	145	87	82	48	84	74	112	96	183	130	97	81
ENSG00000197982.12|C1orf122	484	342	615	246	237	181	350	287	445	499	454	583
ENSG00000188786.9|MTF1	550	320	319	255	245	82	168	324	724	402	284	299
ENSG00000230610.1|AL929472.1	0	0	0	0	0	0	0	0	0	0	0	0
ENSG00000235673.1|RP11-109P14.8	0	0	0	0	0	0	0	0	0	0	0	0
ENSG00000230955.1|RP11-109P14.10	3	0	1	0	0	0	0	0	0	0	0	0
ENSG00000204084.8|INPP5B	298	381	243	158	127	94	87	222	638	373	241	138
ENSG00000252448.1|SNORA63	0	1	0	0	0	0	0	0	1	0	0	0
ENSG00000222282.1|RNU6-584P	0	0	0	0	0	0	0	0	0	0	0	0
ENSG00000183431.7|SF3A3	1005	959	778	786	549	526	412	493	1635	931	636	615
ENSG00000212541.1|RNU6-510P	0	0	0	0	0	0	0	0	0	0	0	0
ENSG00000183386.5|FHL3	19302	17735	23762	14128	24926	5251	9325	29188	33550	40047	22218	21284
ENSG00000183520.7|UTP11L	4019	2833	2645	2936	3408	1678	2781	3330	5283	3806	3557	3317
ENSG00000185668.5|POU3F1	1	5	5	7	26	2	2	10	29	13	5	23
ENSG00000224592.1|RP5-884C9.2	1	1	1	0	0	0	0	1	0	0	1	0
ENSG00000223589.2|RP5-884C9.3	0	0	0	0	0	0	0	0	0	0	0	0
ENSG00000265596.1|MIR3659	0	0	0	0	0	0	0	0	0	0	0	0
ENSG00000237290.1|RP11-214L19.1	0	0	0	0	0	0	0	0	0	0	0	0
ENSG00000200796.1|RNU6-753P	0	0	0	0	0	0	0	0	0	0	0	0
ENSG00000238063.1|RP11-329N22.1	0	0	0	0	0	0	0	0	0	0	0	0
ENSG00000215895.4|RP11-334L9.1	1	0	2	1	1	4	2	2	4	1	0	2
ENSG00000116954.7|RRAGC	517	331	320	547	354	807	1144	337	676	318	368	526
ENSG00000228436.2|RP5-864K19.4	51	32	15	46	4	39	26	4	27	6	11	18
ENSG00000214114.4|MYCBP	213	139	123	111	111	64	140	100	188	156	138	138
ENSG00000131233.8|GJA9	0	0	0	0	0	0	0	0	0	0	0	0
ENSG00000158315.6|RHBDL2	0	1	0	0	1	1	0	0	0	0	0	0
ENSG00000199963.1|RNU6-605P	0	0	0	0	0	0	0	0	0	0	0	0
ENSG00000207466.1|Y_RNA	0	0	0	0	0	0	0	0	0	0	0	0
ENSG00000235549.1|RP11-781D11.1	0	0	0	0	0	0	0	0	0	0	0	0
ENSG00000174574.11|AKIRIN1	943	602	644	536	739	846	717	594	1032	665	820	929
ENSG00000168653.6|NDUFS5	8754	5242	6086	3589	4438	4505	4178	3473	4846	4763	5268	4202
ENSG00000127603.19|MACF1	3702	3144	2790	1906	1401	1452	1329	1944	4055	2589	2062	1443
ENSG00000206654.1|RNU6-608P	0	0	0	0	0	0	0	0	0	0	0	0
ENSG00000222378.1|RNA5SP44	0	0	0	0	0	0	0	0	0	0	0	0
ENSG00000270040.1|RP11-416A14.1	0	0	0	0	0	1	0	0	1	0	0	0
ENSG00000226438.1|RP11-420K8.1	0	0	0	0	0	0	0	0	0	0	0	0
ENSG00000217897.2|RP11-420K8.2	0	0	0	0	0	0	0	0	0	0	0	0
ENSG00000255103.1|KIAA0754	138	166	167	125	32	42	42	38	205	78	70	74
ENSG00000183682.7|BMP8A	0	0	0	0	0	0	0	0	0	0	0	0
ENSG00000237624.1|OXCT2P1	2	0	0	3	3	1	2	0	2	0	2	2
ENSG00000182109.3|RP11-69E11.4	75	75	100	35	50	83	26	59	134	64	92	37
ENSG00000243970.1|PPIEL	6	15	17	5	12	7	9	9	20	9	12	4
ENSG00000090621.9|PABPC4	11819	8462	8526	5320	5985	5893	7244	8503	17689	10475	8577	7194
ENSG00000228060.1|RP11-69E11.8	0	0	0	0	0	0	0	0	1	2	0	0
ENSG00000201457.1|SNORA55	8	4	0	10	1	1	5	3	9	4	9	2
ENSG00000163909.6|HEYL	255	66	119	38	27	83	13	34	102	89	77	53
ENSG00000225903.1|RP1-144F13.3	0	0	0	0	0	0	0	0	0	0	0	0
ENSG00000116981.3|NT5C1A	237	339	249	153	48	78	130	122	191	106	226	154
ENSG00000116983.8|HPCAL4	64	73	18	14	11	23	40	14	18	17	10	4
ENSG00000084072.12|PPIE	1016	767	767	475	673	369	572	561	1007	760	650	568
ENSG00000225333.5|RP1-144F13.4	0	0	0	0	0	0	0	0	0	0	0	0
ENSG00000252413.1|RNU7-121P	0	0	0	0	0	0	0	0	0	0	0	0
ENSG00000116985.6|BMP8B	7	3	9	3	3	0	1	0	7	5	2	14
ENSG00000198754.5|OXCT2	5	3	0	0	0	2	1	0	2	0	3	0
ENSG00000261798.1|RP1-118J21.25	0	0	0	0	0	0	0	0	1	0	0	0
ENSG00000229213.1|RP1-118J21.24	0	0	0	0	0	0	0	0	0	0	0	0
ENSG00000043514.11|TRIT1	223	137	140	73	105	94	56	104	284	200	159	115
ENSG00000202222.1|Y_RNA	0	0	0	0	0	0	0	0	0	0	0	0
ENSG00000116990.9|MYCL	6	1	7	8	2	5	13	1	8	2	2	35
ENSG00000236546.1|RP1-118J21.5	0	0	0	0	0	1	0	0	0	0	0	2
ENSG00000207356.1|Y_RNA	0	0	0	0	0	0	0	0	0	0	0	0
ENSG00000168389.13|MFSD2A	1	0	0	2	2	7	45	1	3	0	1	27
ENSG00000228477.1|RP3-342P20.2	3	4	3	3	5	2	4	4	5	7	11	2
ENSG00000131236.12|CAP1	849	497	777	284	540	388	251	542	828	651	591	491
ENSG00000131238.12|PPT1	680	365	510	205	298	182	283	310	550	434	323	290
ENSG00000226745.2|RP11-115D7.3	0	0	0	0	0	0	0	0	0	0	0	0
ENSG00000117000.8|RLF	531	371	340	643	459	673	649	559	998	622	589	431
ENSG00000207508.1|RNU6-1237P	0	0	0	0	0	0	0	0	0	0	0	0
ENSG00000188800.5|TMCO2	0	0	0	0	0	0	0	0	2	2	0	0
ENSG00000259943.1|RP1-39G22.7	236	203	160	72	169	69	56	137	269	188	198	143
ENSG00000084073.4|ZMPSTE24	631	398	411	275	357	220	212	294	603	386	374	261
ENSG00000231296.1|RP1-39G22.4	0	0	0	0	0	0	0	0	0	0	0	0
ENSG00000049089.9|COL9A2	18	0	7	1	12	3	2	1	8	8	4	7
ENSG00000227311.2|RP1-228H13.1	0	2	0	0	2	0	1	0	0	0	3	0
ENSG00000084070.7|SMAP2	214	127	196	92	59	88	116	103	265	113	188	100
ENSG00000213172.3|RP1-228H13.2	0	0	0	0	0	0	0	0	0	0	0	0
ENSG00000187801.10|ZFP69B	6	7	9	2	2	8	6	1	4	3	1	3
ENSG00000260920.1|RP1-228H13.5	6	2	6	5	1	8	6	5	5	11	3	1
ENSG00000187815.5|ZFP69	12	10	9	0	4	2	0	3	8	8	1	1
ENSG00000238287.1|RP11-656D10.3	13	4	9	3	4	2	8	6	16	5	7	9
ENSG00000164002.7|EXO5	77	57	67	28	44	19	27	38	107	67	51	51
ENSG00000227278.1|RP11-656D10.5	0	0	0	0	0	0	0	0	0	0	0	0
ENSG00000238186.1|RP11-656D10.6	0	0	0	0	1	0	0	0	0	1	0	0
ENSG00000117010.11|ZNF684	85	64	44	23	47	9	17	24	66	45	41	21
ENSG00000236505.1|RP1-63P18.2	0	0	0	0	0	0	1	0	0	0	0	0
ENSG00000233910.1|GTF2F2P2	0	0	0	0	0	0	0	0	0	0	0	0
ENSG00000117016.5|RIMS3	15	18	14	1	9	3	3	3	14	5	7	13
ENSG00000237899.1|RP4-739H11.3	4	0	3	0	0	2	1	3	6	2	0	1
ENSG00000272145.1|RP4-739H11.4	36	32	33	15	31	30	27	64	59	15	23	34
ENSG00000066136.15|NFYC	1709	977	1414	911	793	482	760	937	1921	1332	1191	859
ENSG00000198974.1|MIR30E	0	0	0	0	0	0	0	0	0	0	0	0
ENSG00000207962.1|MIR30C1	0	1	0	1	0	0	0	1	4	0	0	0
ENSG00000117013.10|KCNQ4	115	103	152	130	88	78	98	129	163	198	170	102
ENSG00000264582.1|RN7SL326P	0	0	0	0	0	0	0	0	0	0	0	0
ENSG00000179862.5|CITED4	375	269	528	139	134	70	116	157	279	431	225	200
ENSG00000229528.1|RP5-1066H13.4	0	0	1	0	0	0	0	0	0	0	0	0
ENSG00000228940.1|RP11-348A7.1	0	0	0	0	0	0	0	0	0	0	0	0
ENSG00000233118.2|UBE2V1P8	0	0	0	0	0	0	0	0	0	0	0	0
ENSG00000171793.9|CTPS1	301	205	262	189	166	196	196	210	279	212	214	234
ENSG00000171790.11|SLFNL1	6	9	0	4	4	3	4	1	8	5	4	0
ENSG00000010803.12|SCMH1	1957	1281	1183	835	744	593	948	1255	1648	1179	1186	739
ENSG00000215893.3|RP4-635E8.1	0	0	0	0	0	0	0	0	0	0	0	0
ENSG00000235358.1|RP11-399E6.1	3	1	1	0	0	0	1	2	11	5	4	3
ENSG00000213987.4|RP11-399E6.2	0	0	0	0	0	0	0	0	0	0	0	0
ENSG00000204060.4|FOXO6	173	25	40	29	8	6	12	12	29	19	54	41
ENSG00000229901.1|RP11-399E6.4	1	0	0	0	0	0	0	0	1	1	1	1
ENSG00000252563.1|RNA5SP45	0	0	0	0	0	0	0	0	0	0	0	0
ENSG00000127129.5|EDN2	1	1	0	11	1	5	7	0	2	2	2	4
ENSG00000127124.9|HIVEP3	105	75	60	67	33	85	68	58	164	43	55	53
ENSG00000230881.1|RP11-486B10.3	0	0	0	0	0	0	0	0	0	0	0	0
ENSG00000230638.3|RP11-486B10.4	0	0	0	0	0	0	0	0	0	0	0	0
ENSG00000264896.1|AL451006.1	0	0	0	0	0	0	0	0	0	0	0	0
ENSG00000227538.1|HNRNPFP1	0	0	0	0	0	0	0	0	0	0	0	0
ENSG00000228776.2|RP11-319C21.1	0	0	0	0	0	0	0	0	0	0	0	0
ENSG00000044012.3|GUCA2B	0	0	1	0	0	0	0	0	0	0	0	0
ENSG00000197273.3|GUCA2A	2	1	0	0	0	0	0	0	0	0	0	0
ENSG00000198815.4|FOXJ3	2232	1965	1786	1559	1534	1064	1213	2219	3341	2393	1921	1768
ENSG00000227527.2|RP11-223A3.1	0	0	0	0	0	0	0	0	0	0	0	0
ENSG00000177181.10|RIMKLA	141	61	49	20	22	20	51	31	150	43	37	23
ENSG00000235002.1|RP11-157D18.2	0	0	0	0	0	0	0	0	0	0	0	0
ENSG00000066185.8|ZMYND12	152	70	47	40	41	41	43	11	51	35	42	27
ENSG00000127125.7|PPCS	1089	520	565	343	383	328	384	310	677	497	536	325
ENSG00000186409.10|CCDC30	18	9	12	12	11	2	6	10	27	17	11	4
ENSG00000230116.1|RP11-163G10.2	0	0	0	0	0	0	0	0	0	0	0	0
ENSG00000236876.2|TMSB4XP1	1	0	4	1	0	0	0	1	0	0	0	0
ENSG00000200254.1|RNU6-536P	0	0	0	0	0	0	0	0	0	0	0	0
ENSG00000236180.2|RP11-163G10.4	0	0	0	0	0	0	0	0	0	0	0	0
ENSG00000171960.6|PPIH	292	190	173	127	170	128	161	180	230	200	160	145
ENSG00000234917.1|RP5-994D16.3	6	6	2	0	1	4	3	1	2	2	2	1
ENSG00000065978.13|YBX1	31318	20808	22923	15674	22571	16877	19818	22100	31896	24984	23206	20979
ENSG00000164007.6|CLDN19	0	0	0	0	1	0	0	0	1	0	1	4
ENSG00000117385.11|LEPRE1	127	87	127	33	118	71	30	127	216	126	79	63
ENSG00000164008.9|C1orf50	235	153	225	108	152	64	80	108	244	209	171	105
ENSG00000228452.1|RP5-994D16.9	0	0	0	0	0	0	0	0	0	0	0	0
ENSG00000177868.7|CCDC23	392	219	209	136	242	122	125	155	382	293	415	120
ENSG00000164010.9|ERMAP	111	86	86	34	81	15	26	67	133	65	60	56
ENSG00000228192.3|RP11-342M1.3	11	5	8	1	6	2	5	1	21	11	9	1
ENSG00000164011.13|ZNF691	250	118	194	45	162	37	44	207	249	202	118	87
ENSG00000233708.1|RP11-342M1.7	0	0	0	0	0	0	0	0	0	0	0	0
ENSG00000237090.1|RP11-342M1.6	0	0	0	0	0	0	0	0	0	0	0	0
ENSG00000225099.1|ATP6V1E1P1	0	3	2	0	0	0	0	2	1	1	1	0
ENSG00000117394.15|SLC2A1	33	30	19	19	67	27	13	7	21	72	40	168
ENSG00000227533.1|SLC2A1-AS1	1	1	0	0	0	0	0	0	0	1	1	2
ENSG00000207256.1|RNU6-880P	0	0	0	0	0	0	0	0	0	0	0	0
ENSG00000252803.1|RNU6-870P	0	0	0	0	0	0	0	0	0	0	0	0
ENSG00000186973.6|FAM183A	1	0	0	0	0	0	0	0	0	0	0	1
ENSG00000117395.6|EBNA1BP2	932	513	617	362	428	391	520	418	738	605	605	414
ENSG00000243710.3|WDR65	2	0	0	0	1	1	0	0	1	0	0	0
ENSG00000199240.1|RNA5SP46	0	0	0	0	0	0	0	0	0	0	0	0
ENSG00000179178.6|TMEM125	0	0	0	0	0	0	0	0	0	0	0	0
ENSG00000253313.1|C1orf210	0	0	0	0	0	0	0	0	0	0	0	0
ENSG00000066056.9|TIE1	576	282	597	66	254	183	79	364	437	811	388	138
ENSG00000117400.10|MPL	0	1	2	2	0	0	0	1	5	5	5	0
ENSG00000234694.1|RP1-92O14.3	0	0	1	1	1	1	0	0	1	1	1	0
ENSG00000117399.9|CDC20	6	3	2	1	3	1	1	1	4	0	2	0
ENSG00000066322.8|ELOVL1	227	137	227	62	110	61	57	126	234	213	141	79
ENSG00000159479.12|MED8	353	279	282	114	186	128	168	226	410	230	258	166
ENSG00000229431.1|RP1-92O14.6	0	0	0	0	0	0	0	0	0	0	0	0
ENSG00000198198.9|SZT2	612	575	569	548	407	203	331	597	1309	709	555	431
ENSG00000229372.1|SZT2-AS1	1	0	0	0	1	0	0	0	3	1	1	1
ENSG00000178922.12|HYI	408	302	403	270	271	276	251	331	628	452	449	181
ENSG00000229348.1|HYI-AS1	3	0	1	2	0	2	4	0	5	15	3	2
ENSG00000142949.12|PTPRF	102	46	50	38	47	26	30	36	69	56	74	32
ENSG00000066135.8|KDM4A	694	459	419	228	244	59	161	267	850	465	236	204
ENSG00000236200.1|KDM4A-AS1	10	13	12	4	3	1	2	1	20	7	5	3
ENSG00000126091.15|ST3GAL3	2684	1944	2114	1384	1133	839	1183	1411	3124	2152	2051	1314
ENSG00000229444.1|RP11-184I16.4	1003	1071	1252	312	690	480	217	199	906	1731	1315	574
ENSG00000252201.1|RNU6-1058P	0	0	0	0	0	0	0	0	1	0	0	0
ENSG00000233674.2|RP11-184I16.3	0	0	0	0	0	0	0	0	0	0	0	1
ENSG00000224751.2|SHMT1P1	0	0	0	0	0	0	0	0	0	0	0	0
ENSG00000117407.12|ARTN	13	2	3	3	2	3	0	0	11	6	6	2
ENSG00000237950.1|RP11-7O11.3	4	4	7	1	2	3	3	4	9	4	2	4
ENSG00000117408.6|IPO13	5200	3916	4472	2139	1632	1292	1937	2178	5481	4917	3835	2060
ENSG00000132768.9|DPH2	991	575	600	270	407	499	394	401	696	380	525	334
ENSG00000117410.9|ATP6V0B	1757	1165	1358	660	982	766	930	1014	1378	1300	1282	788
ENSG00000117411.12|B4GALT2	2227	1240	1736	781	918	651	883	821	1561	1270	1285	810
ENSG00000159214.8|CCDC24	28	23	19	5	40	6	6	34	53	11	26	12
ENSG00000196517.7|SLC6A9	16	10	15	0	2	1	1	0	5	13	1	3
ENSG00000230615.2|RP5-1198O20.4	0	2	0	1	0	0	1	0	0	0	0	0
ENSG00000227163.2|RP5-1198O20.5	0	0	0	0	0	0	0	0	0	0	0	0
ENSG00000271647.1|KRT8P47	0	0	0	0	0	0	0	0	0	0	0	0
ENSG00000239560.2|RN7SL479P	0	0	0	0	0	0	0	0	0	0	0	0
ENSG00000171872.4|KLF17	0	0	0	0	0	0	0	0	0	0	0	0
ENSG00000233514.1|RP11-570P14.1	0	1	0	0	0	0	1	0	0	0	0	1
ENSG00000239275.1|RP4-675G8.2	0	0	0	0	0	0	0	0	0	0	0	0
ENSG00000226804.4|RP4-675G8.3	0	1	0	0	0	0	0	0	0	0	0	0
ENSG00000200171.1|Y_RNA	0	0	0	0	0	0	0	0	0	0	0	0
ENSG00000238037.1|RP4-675G8.4	0	0	0	0	0	0	0	0	0	0	0	0
ENSG00000227994.1|RP5-891H21.1	0	0	0	0	0	0	0	0	0	0	0	0
ENSG00000271329.1|RP5-891H21.5	1	0	1	1	0	0	0	0	0	5	0	0
ENSG00000178028.9|DMAP1	991	642	684	380	548	328	453	660	1346	949	684	535
ENSG00000117419.10|ERI3	2027	1352	1436	882	817	716	1036	840	1581	1388	1299	983
ENSG00000233602.1|ERI3-IT1	1	1	0	0	0	0	0	0	2	2	2	1
ENSG00000252146.1|AL390776.1	0	0	0	0	0	0	0	0	0	0	0	0
ENSG00000199385.1|RNU6-369P	0	0	0	0	0	0	0	0	0	0	0	0
ENSG00000187147.13|RNF220	2307	1498	1673	947	956	421	699	919	1956	1687	1168	906
ENSG00000263381.1|MIR5584	0	0	0	0	0	0	0	0	0	0	0	0
ENSG00000126106.9|TMEM53	110	53	57	21	41	10	25	31	56	35	51	42
ENSG00000198520.6|C1orf228	5	1	0	0	0	2	1	5	2	2	2	2
ENSG00000199377.1|RNU5F-1	0	0	0	0	0	0	0	0	0	0	0	0
ENSG00000200169.1|RNU5D-1	0	0	0	0	0	0	0	0	0	0	0	1
ENSG00000142945.8|KIF2C	10	12	8	10	13	12	5	7	17	17	10	25
ENSG00000225721.1|RP11-269F19.2	3	5	2	3	3	2	6	5	9	3	6	4
ENSG00000142937.7|RPS8	16672	11977	11561	9546	14938	11376	15142	15348	17101	15309	15776	11123
ENSG00000264294.1|SNORD55	0	0	0	0	0	0	0	0	0	0	0	0
ENSG00000200913.1|SNORD46	0	1	1	3	2	4	1	2	4	0	0	3
ENSG00000202031.1|SNORD38A	0	0	0	0	0	0	1	0	0	0	0	0
ENSG00000207421.1|SNORD38B	0	0	0	0	0	0	0	0	0	0	0	0
ENSG00000234093.2|RPS15AP11	4	1	5	1	3	3	0	2	0	7	2	2
ENSG00000142959.4|BEST4	4	1	0	4	1	2	3	0	1	4	1	1
ENSG00000173846.8|PLK3	46	38	67	120	18	179	152	27	137	32	64	107
ENSG00000188396.2|TCTEX1D4	3	4	1	2	2	1	2	0	1	2	0	2
ENSG00000222009.4|BTBD19	17	17	20	25	11	45	22	13	55	16	39	14
ENSG00000117425.9|PTCH2	44	70	27	50	4	37	12	5	58	67	34	10
ENSG00000202444.1|RNU5E-6P	0	0	0	0	0	0	0	0	0	0	0	0
ENSG00000226499.1|RP5-882O7.1	1	1	0	2	0	1	0	0	3	2	1	0
ENSG00000070785.12|EIF2B3	2193	1351	1430	726	711	502	549	634	1296	1387	1137	750
ENSG00000266294.1|AL136380.1	0	0	0	0	0	0	0	0	0	0	0	0
ENSG00000253039.1|RNA5SP47	0	0	0	0	0	0	0	0	0	0	0	0
ENSG00000229815.1|CCNB1IP1P1	0	0	0	0	0	0	0	0	0	0	0	0
ENSG00000232369.1|RP5-882O7.4	0	0	0	0	0	0	0	0	0	0	0	0
ENSG00000268949.1|MRPS17P1	0	0	0	1	0	0	0	0	1	2	1	1
ENSG00000126107.10|HECTD3	1104	989	1084	455	541	257	454	698	1240	1094	892	666
ENSG00000126088.8|UROD	2245	1490	1623	1053	1075	835	1156	1002	2218	1480	1255	1098
ENSG00000162415.6|ZSWIM5	39	37	59	29	16	23	30	33	156	51	44	34
ENSG00000264650.1|AL359473.1	0	0	0	0	0	0	1	1	1	0	0	0
ENSG00000234315.1|OSTCP5	1	0	0	0	0	0	0	0	0	0	0	0
ENSG00000221707.2|AL592294.1	0	0	0	0	0	0	0	0	0	0	0	0
ENSG00000186603.4|HPDL	36	29	45	15	10	5	4	7	39	13	10	12
ENSG00000132781.13|MUTYH	258	139	179	164	210	79	156	261	554	313	224	175
ENSG00000132773.7|TOE1	107	83	95	50	79	26	58	64	257	125	70	79
ENSG00000070759.12|TESK2	216	242	202	224	73	54	123	213	458	278	90	240
ENSG00000238945.1|snoU13	0	0	0	0	0	0	0	0	0	0	0	0
ENSG00000236872.1|RP11-291L19.1	0	0	0	0	0	0	0	0	0	0	0	0
ENSG00000236624.4|CCDC163P	36	73	27	20	20	4	5	8	65	31	20	2
ENSG00000132763.10|MMACHC	226	184	157	71	62	33	37	42	209	96	80	65
ENSG00000117450.9|PRDX1	10586	4940	5255	4066	5671	3424	5828	5451	8684	8119	6649	4641
ENSG00000234379.1|HMGB1P48	0	0	0	0	0	0	0	0	0	0	0	0
ENSG00000117448.9|AKR1A1	617	465	570	187	531	302	468	432	653	728	472	467
ENSG00000132780.12|NASP	848	660	607	631	826	733	676	1246	1569	1012	751	746
ENSG00000159588.10|CCDC17	63	62	42	26	30	28	25	42	124	93	41	56
ENSG00000159592.6|GPBP1L1	3074	1962	1974	1435	1479	1125	1080	1462	3147	2059	1460	1178
ENSG00000225447.1|RPS15AP10	1	3	0	0	3	2	0	9	6	3	3	0
ENSG00000234329.1|RP11-767N6.2	0	6	5	3	8	6	2	6	7	1	4	3
ENSG00000159596.6|TMEM69	740	435	537	255	316	170	174	252	655	435	387	286
ENSG00000197429.6|IPP	687	574	480	289	346	216	233	452	526	396	537	464
ENSG00000230896.1|RP11-767N6.7	96	63	65	45	39	35	33	49	78	72	78	65
ENSG00000236111.4|RP11-630I5.1	1	0	2	0	0	1	0	2	0	0	3	0
ENSG00000086015.16|MAST2	5567	4154	5640	4223	3742	5673	4313	4538	9788	7485	8074	5671
ENSG00000232467.2|TMA16P2	0	0	0	0	0	0	0	0	0	0	0	0
ENSG00000117461.10|PIK3R3	541	160	516	154	194	718	78	252	212	363	229	277
ENSG00000226957.1|RP4-533D7.4	2	1	0	0	0	0	1	1	1	0	1	0
ENSG00000233114.2|RP4-533D7.3	0	0	0	0	0	0	0	0	0	0	0	0
ENSG00000227857.2|RP4-533D7.5	6	0	0	0	0	1	0	0	0	0	0	0
ENSG00000117472.5|TSPAN1	20	4	4	6	0	12	21	2	16	4	9	4
ENSG00000250719.1|RP11-322N21.2	0	0	0	0	0	0	0	0	0	0	0	0
ENSG00000085998.9|POMGNT1	2992	1927	1909	1290	870	841	1683	1147	2617	1644	2066	1246
ENSG00000171357.5|LURAP1	32	1	7	0	29	21	4	3	7	4	4	3
ENSG00000085999.7|RAD54L	1	0	0	0	1	3	0	1	2	1	0	0
ENSG00000132128.12|LRRC41	1392	898	1144	937	1147	841	950	1494	2066	1336	1504	995
ENSG00000173660.7|UQCRH	8782	5848	5973	3771	4290	3947	3502	3010	4665	3963	4804	3849
ENSG00000117481.6|NSUN4	324	168	259	309	390	224	290	362	591	273	513	387
ENSG00000225779.1|RP4-603I14.3	0	0	0	0	0	1	0	1	0	0	0	0
ENSG00000117480.11|FAAH	457	432	424	221	248	104	189	295	528	463	335	339
ENSG00000232022.2|RP5-1109J22.1	19	9	22	25	8	10	5	9	24	18	18	2
ENSG00000224863.1|RP5-1109J22.2	0	0	0	0	0	0	0	0	0	0	0	0
ENSG00000225667.1|LINC00505	0	0	0	0	0	0	0	0	1	0	1	0
ENSG00000197587.6|DMBX1	0	0	0	0	0	0	0	0	0	0	0	0
ENSG00000269956.1|MKNK1-AS1	0	0	0	0	0	0	0	0	0	0	0	0
ENSG00000162456.5|KNCN	0	1	0	0	0	0	0	0	0	0	0	0
ENSG00000079277.15|MKNK1	707	454	509	470	424	345	318	467	897	524	512	366
ENSG00000142961.10|MOB3C	698	305	800	929	943	1197	1324	1019	1388	369	1632	671
ENSG00000123472.8|ATPAF1	6810	4455	4077	2762	2156	2046	2257	2159	4358	3118	3208	3510
ENSG00000159658.6|EFCAB14	2607	1924	2196	1313	1515	1025	1227	1922	3014	2199	1859	1581
ENSG00000233647.2|RP11-8J9.1	0	0	0	0	0	0	0	0	0	0	0	0
ENSG00000186118.7|TEX38	1	2	0	0	0	0	0	0	3	2	1	0
ENSG00000228237.1|EFCAB14-AS1	0	0	0	0	0	0	0	0	0	0	0	0
ENSG00000236476.2|RP11-8J9.5	0	0	0	0	0	0	0	0	0	0	0	0
ENSG00000142973.8|CYP4B1	501	69	369	57	872	203	55	1016	702	419	573	405
ENSG00000154198.10|CYP4Z2P	0	0	1	0	1	0	0	1	1	0	0	0
ENSG00000238145.2|RP11-346M5.1	0	0	0	0	1	0	0	0	1	0	0	0
ENSG00000187048.8|CYP4A11	0	1	2	0	1	0	0	0	5	4	1	0
ENSG00000186377.6|CYP4X1	139	144	102	52	63	59	39	73	156	157	92	54
ENSG00000259832.1|RP11-346M5.6	0	0	0	0	0	0	0	0	0	0	0	0
ENSG00000261196.1|RP11-346M5.5	0	0	0	0	0	0	0	0	0	0	0	0
ENSG00000261593.1|RP11-346M5.4	0	0	0	0	0	0	0	0	0	0	0	0
ENSG00000261290.1|RP11-346M5.3	0	0	0	0	0	0	0	0	0	0	0	0
ENSG00000186160.4|CYP4Z1	11	10	3	2	6	5	0	5	21	8	6	5
ENSG00000225154.2|RP11-184J23.2	0	0	0	0	0	0	0	1	0	0	0	0
ENSG00000225506.2|CYP4A22-AS1	1	1	0	0	0	0	1	1	2	2	0	1
ENSG00000162365.7|CYP4A22	0	2	0	1	2	1	0	1	5	5	1	0
ENSG00000225514.1|MTND1P34	0	0	0	0	0	0	0	0	0	0	0	0
ENSG00000224805.2|LINC00853	11	3	2	0	5	3	1	0	5	1	3	0
ENSG00000162366.3|PDZK1IP1	6	9	7	3	2	7	7	1	7	5	1	8
ENSG00000162367.7|TAL1	55	54	96	11	54	62	8	38	116	142	47	29
ENSG00000226252.1|RP1-18D14.7	0	0	0	0	0	0	0	0	0	0	0	0
ENSG00000123473.11|STIL	14	9	11	11	3	1	5	6	14	13	12	9
ENSG00000162368.9|CMPK1	2732	2012	1725	1462	1698	1209	1153	1995	2643	1965	1806	1936
ENSG00000225762.1|RP11-511I2.2	0	0	0	0	0	0	0	0	0	0	0	1
ENSG00000186790.4|FOXE3	4	0	0	0	0	0	0	0	0	0	0	0
ENSG00000237424.1|FOXD2-AS1	0	3	6	0	0	0	0	3	5	2	2	4
ENSG00000186564.5|FOXD2	3	1	3	0	2	1	0	3	1	5	0	0
ENSG00000271355.1|RP4-666O22.3	0	0	0	0	0	0	0	0	0	0	0	0
ENSG00000229554.2|RPL21P24	0	0	0	0	0	0	0	0	0	0	0	0
ENSG00000221346.1|AL356458.1	0	0	0	0	0	0	0	0	0	0	0	0
ENSG00000227883.1|ATP6V0E1P4	0	0	0	0	0	0	0	0	0	0	0	0
ENSG00000221447.1|AL591415.1	0	0	0	0	0	0	0	0	0	0	0	0
ENSG00000227947.1|RP11-543D5.1	0	0	2	2	0	0	0	0	0	0	0	0
ENSG00000269113.3|TRABD2B	19	9	21	2	4	11	1	15	19	17	3	13
ENSG00000223814.1|RP11-543D5.2	0	0	0	0	0	0	0	0	0	0	0	0
ENSG00000273395.1|FLJ00388	0	0	0	0	0	0	0	0	0	0	0	0
ENSG00000225028.1|RP11-330M19.1	0	0	0	0	0	0	0	0	0	1	0	1
ENSG00000226133.1|RP4-683M8.2	0	0	0	0	0	0	0	0	0	0	0	0
ENSG00000231413.1|RP11-193P11.3	0	0	0	0	0	0	0	0	0	0	0	0
ENSG00000237180.1|CYP46A4P	0	0	0	0	0	0	0	0	0	0	0	0
ENSG00000242267.2|SKINTL	0	0	0	0	0	0	0	0	1	0	1	0
ENSG00000269709.1|AL109659.1	0	0	0	0	0	0	0	0	0	0	0	0
ENSG00000223720.1|RP5-1024N4.2	0	0	0	0	0	0	0	0	0	0	0	0
ENSG00000117834.8|SLC5A9	1	0	0	0	0	0	0	1	0	0	1	0
ENSG00000272491.1|RP5-1024N4.4	2	1	5	4	5	5	1	2	10	8	4	3
ENSG00000132122.7|SPATA6	41	37	32	14	33	17	19	49	86	57	30	43
ENSG00000224986.2|PPP1R8P1	0	0	0	0	0	0	0	0	0	2	0	0
ENSG00000206700.1|RNU6-723P	0	0	0	0	0	0	0	0	0	0	0	0
ENSG00000235105.1|RP11-329A14.1	10	9	4	6	1	2	1	3	9	3	4	6
ENSG00000223175.1|RNU4-61P	0	0	0	0	0	0	0	0	0	0	0	0
ENSG00000232514.1|RP11-329A14.2	0	0	0	0	0	0	0	0	0	0	0	0
ENSG00000186094.12|AGBL4	6	3	2	1	0	7	0	0	3	1	1	2
ENSG00000162373.8|BEND5	125	88	133	67	104	42	41	94	166	134	119	54
ENSG00000229846.1|RP11-141A19.1	0	0	0	0	0	0	0	0	0	0	0	0
ENSG00000239144.1|snoU13	0	0	0	0	0	0	0	0	0	0	0	0
ENSG00000230114.1|RP11-141A19.2	0	0	0	0	0	0	0	0	0	0	0	0
ENSG00000225623.1|AGBL4-IT1	0	0	0	0	0	0	0	0	0	0	0	0
ENSG00000237478.2|RP5-926E3.1	0	0	0	0	0	0	0	0	0	0	0	0
ENSG00000215887.5|ZNF859P	0	0	0	0	0	0	0	0	0	0	0	0
ENSG00000221746.1|AL645730.1	0	0	0	0	0	0	0	0	0	0	0	0
ENSG00000227839.1|AL645730.2	0	0	0	0	0	0	0	0	0	0	0	0
ENSG00000233595.2|MTND2P29	0	0	0	0	0	0	0	0	0	0	0	0
ENSG00000162374.12|ELAVL4	0	0	0	1	3	0	0	6	0	0	0	0
ENSG00000230828.1|RP11-492I2.1	0	0	0	0	0	0	0	0	0	0	0	0
ENSG00000237337.1|RP11-567C20.2	1	1	0	0	0	0	0	0	0	0	0	0
ENSG00000233407.1|RP11-567C20.3	0	0	0	0	0	0	0	0	0	0	0	0
ENSG00000234080.2|RP11-183G22.1	0	0	0	1	0	0	0	0	1	0	1	0
ENSG00000229316.1|HMGB1P45	0	0	0	0	0	0	0	0	0	0	0	0
ENSG00000225671.2|FCF1P6	0	0	0	0	0	0	0	0	0	0	0	0
ENSG00000142700.7|DMRTA2	0	0	0	0	0	0	0	0	1	0	0	0
ENSG00000271782.1|RP5-850O15.4	13	7	3	1	1	0	2	4	8	8	7	7
ENSG00000185104.15|FAF1	2640	2013	1785	1313	1080	1169	1425	1632	2603	2090	1757	1428
ENSG00000225767.1|RP5-850O15.3	0	0	0	0	0	0	0	0	0	0	0	0
ENSG00000202140.1|Y_RNA	0	0	0	0	0	0	0	0	0	0	0	0
ENSG00000207194.1|RNU6-1026P	0	0	0	0	0	0	0	0	0	0	0	0
ENSG00000252825.1|RNU6-1253P	0	0	0	0	0	0	0	0	0	0	0	0
ENSG00000230585.2|PHBP12	0	0	0	0	0	0	0	0	0	0	0	0
ENSG00000237130.1|MRPS6P2	0	0	0	0	0	0	0	0	0	0	0	0
ENSG00000123080.6|CDKN2C	382	201	176	80	148	68	87	137	156	236	97	104
ENSG00000265538.1|MIR4421	0	0	0	0	0	0	0	0	0	0	0	0
ENSG00000204006.4|C1orf185	0	0	0	0	0	0	0	0	0	0	0	0
ENSG00000200262.1|Y_RNA	0	0	0	0	0	0	0	0	0	0	0	0
ENSG00000213478.2|CFL1P2	0	0	0	0	0	0	0	0	0	0	0	1
ENSG00000239101.1|AL162430.2	0	0	0	0	0	0	0	0	0	0	0	0
ENSG00000221492.1|AL162430.1	0	0	0	0	0	0	0	0	0	0	0	0
ENSG00000203356.2|RP11-296A18.3	10	4	8	5	2	2	4	3	16	11	6	3
ENSG00000238618.1|snoU13	0	0	0	0	0	0	0	1	0	0	0	0
ENSG00000123091.4|RNF11	5185	3837	3205	2925	3556	2504	2175	4228	5542	3039	4084	3180
ENSG00000233406.4|RP11-296A18.5	1	1	0	1	0	0	1	1	3	1	1	1
ENSG00000236434.2|RP11-296A18.6	0	0	0	0	0	0	0	0	0	0	0	0
ENSG00000085831.11|TTC39A	171	65	38	19	8	22	37	11	63	25	49	10
ENSG00000261664.1|RP11-275F13.1	2	1	1	1	0	0	2	0	0	1	5	0
ENSG00000085832.12|EPS15	2840	2226	2249	1751	1761	1208	1264	2452	4255	2765	2130	1836
ENSG00000232027.2|RP11-275F13.3	0	0	0	0	0	0	0	0	0	0	0	0
ENSG00000206595.1|RNU6-877P	0	0	0	0	0	1	0	0	0	0	0	0
ENSG00000238140.1|RP11-253A20.1	0	0	0	0	0	0	0	0	0	0	0	0
ENSG00000227070.1|RP11-191G24.1	23	27	16	32	44	47	17	68	83	37	23	30
ENSG00000252032.1|RNU6-1281P	0	0	0	0	0	0	0	0	0	0	0	0
ENSG00000227742.1|CALR4P	0	0	0	0	0	0	0	0	0	0	1	0
ENSG00000117859.14|OSBPL9	2074	1700	1509	1590	2635	1865	960	2296	4306	2120	2213	814
ENSG00000236973.2|GAPDHP51	0	0	0	0	0	0	0	0	0	0	0	0
ENSG00000232846.1|SLC25A6P3	0	0	0	2	1	0	0	3	2	0	1	0
ENSG00000212624.1|SNORA26	0	0	0	0	0	0	0	0	0	0	0	0
ENSG00000078618.15|NRD1	13867	10250	8816	7094	7016	5820	7460	7758	15777	13984	11061	7595
ENSG00000266993.1|RP4-657D16.3	19	20	15	50	6	44	19	8	90	45	46	11
ENSG00000272175.1|RP4-657D16.6	0	3	1	4	3	2	0	1	3	7	3	0
ENSG00000212076.1|MIR761	0	0	0	0	0	0	0	0	0	0	0	0
ENSG00000230604.2|TSEN15P2	0	0	0	0	0	0	0	0	0	0	0	0
ENSG00000212174.1|Y_RNA	0	0	0	0	0	0	0	0	0	0	0	0
ENSG00000265769.1|AL589663.1	0	0	0	0	0	0	0	0	0	0	0	0
ENSG00000169213.6|RAB3B	0	0	1	0	0	0	0	0	0	0	0	0
ENSG00000200839.1|RNA5SP48	0	0	0	0	0	0	0	0	0	0	0	0
ENSG00000229032.1|RP11-91A18.1	0	0	0	0	0	0	0	0	0	0	0	0
ENSG00000264613.1|RN7SL290P	0	0	0	0	0	0	0	0	0	0	0	0
ENSG00000117862.7|TXNDC12	450	232	350	197	240	183	246	253	424	351	293	241
ENSG00000198841.3|KTI12	99	41	44	14	61	26	17	26	73	49	35	38
ENSG00000223390.1|RP11-91A18.4	0	0	1	0	0	1	0	0	0	0	1	0
ENSG00000228369.2|TXNDC12-AS1	0	0	0	0	0	0	0	0	0	0	0	0
ENSG00000134717.13|BTF3L4	1761	1187	1131	764	1272	933	984	1432	1841	1309	1313	1083
ENSG00000157077.10|ZFYVE9	1685	1409	1336	977	870	630	802	1110	1973	1438	1465	956
ENSG00000241745.2|RN7SL788P	0	0	0	0	0	0	0	0	0	0	0	0
ENSG00000228407.2|RP4-800M22.1	0	0	0	0	0	0	0	0	0	0	0	0
ENSG00000223429.1|RP4-800M22.2	0	0	0	0	0	0	0	0	0	0	0	0
ENSG00000224255.2|PDCL3P6	1	1	0	1	1	2	1	0	1	1	0	2
ENSG00000236004.2|RP4-800M22.4	0	0	0	0	0	0	0	0	0	0	0	0
ENSG00000237663.2|DNAJC19P7	0	0	0	0	0	0	0	0	0	0	0	0
ENSG00000213735.2|ANAPC10P1	0	0	0	0	0	0	0	0	0	0	2	0
ENSG00000154222.10|CC2D1B	1055	661	753	388	629	228	522	809	1111	665	670	694
ENSG00000272100.1|RP11-155O18.6	0	1	1	0	1	3	1	0	3	3	2	0
ENSG00000224680.4|PLA2G12AP1	0	3	1	1	2	1	2	0	1	0	2	1
ENSG00000085840.8|ORC1	6	6	3	2	6	2	4	1	7	7	4	5
ENSG00000134748.12|PRPF38A	462	295	359	221	382	307	223	430	691	385	399	264
ENSG00000134744.9|ZCCHC11	1176	1059	1204	1154	1630	900	747	1577	2147	1398	1759	1098
ENSG00000239063.1|snoU13	1	1	0	0	0	1	0	0	3	0	0	0
ENSG00000272371.1|RP11-25O10.2	1	1	0	0	0	0	0	0	0	1	0	1
ENSG00000236290.1|EEF1GP7	0	0	0	0	0	0	0	0	1	0	0	0
ENSG00000116157.5|GPX7	200	92	154	88	278	45	71	202	440	262	284	102
ENSG00000182183.10|FAM159A	5	1	3	4	16	7	1	4	6	2	21	5
ENSG00000162377.4|SELRC1	517	265	295	183	673	270	212	544	557	299	359	316
ENSG00000233664.1|NDUFS5P3	0	1	1	1	0	3	0	0	1	4	3	0
ENSG00000239640.2|RN7SL62P	0	0	0	0	0	0	0	0	0	0	0	0
ENSG00000162378.8|ZYG11B	7783	7242	6202	4042	3363	2628	2370	4914	7554	5943	6513	4598
ENSG00000252018.1|RNU2-30P	0	0	0	0	0	0	0	0	0	0	0	0
ENSG00000228929.1|RP11-159C21.4	14	7	3	9	16	9	11	5	16	17	11	4
ENSG00000206627.1|RNU6-969P	0	0	0	0	0	0	0	0	0	0	0	0
ENSG00000203995.5|ZYG11A	5	5	1	1	2	0	0	0	5	0	1	2
ENSG00000242391.2|RP4-631H13.2	0	0	0	0	0	0	0	0	0	0	0	0
ENSG00000121310.12|ECHDC2	2790	2521	2168	2023	2346	1735	1680	3036	6434	3057	2396	1829
ENSG00000230953.2|RP4-631H13.6	0	0	0	0	0	0	0	0	0	0	0	0
ENSG00000231866.2|RP4-631H13.4	0	1	1	1	0	0	0	0	0	0	0	1
ENSG00000116171.12|SCP2	4248	3084	2818	1705	1609	1413	1347	1750	3271	2345	2179	2039
ENSG00000264834.1|MIR1273F	0	0	0	0	0	0	0	1	0	0	0	0
ENSG00000266188.1|MIR5095	0	0	0	0	0	0	0	0	0	0	0	0
ENSG00000265815.1|MIR1273G	0	0	0	0	0	0	0	0	0	0	0	0
ENSG00000237279.2|RP4-631H13.5	0	0	0	0	0	0	0	0	0	0	0	0
ENSG00000236360.1|RP11-334A14.2	2	1	1	1	1	1	3	1	7	0	1	0
ENSG00000226147.1|TUBBP10	0	1	1	2	0	0	0	0	0	0	1	0
ENSG00000174348.9|PODN	216	164	355	39	157	82	21	244	369	142	138	352
ENSG00000232993.1|RP11-334A14.5	0	0	0	0	0	0	0	0	0	0	0	0
ENSG00000227644.2|HIGD1AP11	0	0	0	0	0	0	0	0	0	0	0	0
ENSG00000162383.7|SLC1A7	146	119	100	5	0	18	3	11	47	29	13	16
ENSG00000235563.1|RP11-334A14.8	4	3	0	0	0	0	1	1	1	3	0	0
ENSG00000157184.5|CPT2	1075	1009	1106	408	570	436	434	431	1268	807	914	574
ENSG00000236723.1|RP5-1024G6.2	17	9	14	7	8	1	2	11	10	12	17	9
ENSG00000162384.9|C1orf123	2101	1386	1368	920	1234	911	1086	1220	2011	1408	1405	1063
ENSG00000259818.1|RP5-1024G6.7	1	0	0	0	0	0	0	0	0	0	0	1
ENSG00000162385.6|MAGOH	573	327	311	245	357	273	284	302	492	369	351	268
ENSG00000226754.1|RP5-1024G6.5	6	2	1	1	3	0	1	3	1	1	2	0
ENSG00000270172.1|RP5-1024G6.8	1	0	1	1	0	1	3	0	4	0	0	1
ENSG00000157193.10|LRP8	7	6	5	0	1	4	4	5	3	0	2	8
ENSG00000234578.1|RP4-784A16.1	0	0	0	0	0	0	0	0	0	1	0	0
ENSG00000228838.1|RP4-784A16.2	0	0	0	0	0	0	0	0	0	0	0	0
ENSG00000225030.1|RP4-784A16.3	0	0	0	0	0	0	0	0	0	0	0	0
ENSG00000232762.1|RP4-784A16.4	0	0	0	0	0	0	0	0	0	0	0	0
ENSG00000225675.2|RP4-784A16.5	0	0	0	0	0	0	0	0	0	0	0	0
ENSG00000226938.1|RP11-117D22.1	0	0	0	0	0	0	0	0	0	0	0	0
ENSG00000230138.1|RP11-117D22.2	0	0	1	0	0	0	0	0	0	0	2	0
ENSG00000236253.3|SLC25A3P1	0	0	0	0	0	0	0	0	0	0	0	0
ENSG00000143006.7|DMRTB1	0	0	0	0	0	0	0	0	0	0	0	0
ENSG00000174332.3|GLIS1	5	0	6	3	2	0	0	3	5	2	4	2
ENSG00000239007.1|RNU7-95P	0	0	0	0	0	0	0	0	0	0	0	0
ENSG00000058804.10|NDC1	219	182	188	165	153	138	132	178	245	177	136	200
ENSG00000201003.1|SNORA58	0	0	0	0	0	0	0	0	0	0	0	0
ENSG00000264454.1|AL049745.1	0	0	0	0	0	0	0	0	0	0	0	0
ENSG00000229687.2|RP4-654H19.2	0	0	0	0	0	0	0	0	0	0	0	0
ENSG00000058799.9|YIPF1	397	259	269	213	224	252	299	207	485	370	247	284
ENSG00000211452.6|DIO1	0	0	0	0	0	0	0	0	0	1	0	0
ENSG00000081870.7|HSPB11	166	104	106	82	63	65	100	73	148	95	100	95
ENSG00000116212.10|LRRC42	389	234	273	203	271	203	272	322	347	302	237	206
ENSG00000219102.3|HNRNPA3P12	2	3	2	1	3	3	0	1	1	3	3	2
ENSG00000203985.6|LDLRAD1	0	0	0	0	0	0	0	0	0	0	0	0
ENSG00000197015.2|AL353898.1	0	0	0	0	0	0	0	0	0	0	0	0
ENSG00000272091.1|RP4-758J24.5	477	320	306	176	216	162	168	241	484	328	256	233
ENSG00000116209.7|TMEM59	3813	2083	2410	1732	1902	1417	1668	2134	3179	2621	2316	1938
ENSG00000203276.2|AL353898.2	3	14	6	2	11	6	6	21	27	6	11	9
ENSG00000116205.6|TCEANC2	325	251	256	112	129	78	85	134	306	189	183	136
ENSG00000264208.1|MIR4781	0	0	0	0	0	0	0	0	0	0	0	0
ENSG00000225183.1|RP4-758J24.4	0	0	0	0	0	0	0	0	0	0	1	0
ENSG00000237611.1|AL353898.3	0	0	0	0	0	0	0	0	0	0	0	0
ENSG00000212670.1|AL161915.1	109	64	61	26	32	12	29	20	72	64	49	21
ENSG00000157211.10|CDCP2	0	0	1	0	0	0	0	0	1	0	0	0
ENSG00000256407.1|RP11-446E24.4	0	0	0	0	0	0	0	0	0	0	0	0
ENSG00000248835.2|AL357673.1	128	116	101	53	77	44	83	102	155	124	86	67
ENSG00000215883.5|CYB5RL	65	56	47	17	27	26	37	52	81	55	39	49
ENSG00000116221.11|MRPL37	3406	2023	2717	1385	1412	1293	1647	1471	2344	2357	2136	1602
ENSG00000157216.11|SSBP3	885	670	670	352	367	280	275	362	677	555	619	413
ENSG00000198711.4|SSBP3-AS1	0	0	1	1	0	1	0	0	4	1	2	1
ENSG00000225632.1|RP5-997D24.3	0	0	0	0	0	0	0	0	0	0	0	0
ENSG00000232245.1|RP4-705F19.1	0	0	0	0	0	0	0	0	0	0	0	0
ENSG00000265404.1|AC099796.1	0	0	0	0	0	0	0	0	0	0	0	0
ENSG00000235741.1|RP5-866L20.1	0	0	0	0	0	0	0	0	0	0	0	0
ENSG00000237173.1|RP5-866L20.2	0	0	0	0	0	0	0	0	0	0	0	0
ENSG00000252646.1|SNORD112	0	0	0	0	0	0	0	0	0	0	0	0
ENSG00000227453.1|HNRNPA1P63	1	0	0	0	0	0	0	1	1	0	1	0
ENSG00000162390.13|ACOT11	1493	392	316	280	322	264	227	188	640	75	134	95
ENSG00000162391.7|FAM151A	8	1	0	0	0	0	0	1	11	0	0	0
ENSG00000230728.1|RP11-240D10.4	0	0	0	0	0	0	0	0	0	0	0	0
ENSG00000271723.1|MROH7-TTC4	0	2	0	3	5	3	1	1	4	2	1	0
ENSG00000184313.15|MROH7	38	72	41	52	43	53	20	26	106	9	24	17
ENSG00000243725.2|TTC4	24	22	19	13	26	10	12	18	17	25	20	13
ENSG00000162396.5|PARS2	158	84	123	28	93	23	19	69	99	116	55	30
ENSG00000006555.6|TTC22	0	0	1	0	1	0	0	0	2	0	1	0
ENSG00000237453.1|RP11-67L3.2	0	1	0	0	0	0	0	0	0	0	0	0
ENSG00000162398.7|C1orf177	0	0	0	0	0	0	0	0	0	0	1	0
ENSG00000116133.7|DHCR24	3155	1270	3624	1818	3676	4474	2760	3811	6475	3398	9732	221
ENSG00000242396.1|RP11-67L3.5	0	0	0	0	1	2	1	1	1	0	0	0
ENSG00000233203.2|RP11-67L3.4	0	0	1	2	0	12	7	0	2	0	5	3
ENSG00000143001.4|TMEM61	2	1	8	1	2	1	2	0	4	6	1	1
ENSG00000233271.1|RP11-12C17.2	0	0	0	0	0	0	0	0	0	0	0	0
ENSG00000162399.6|BSND	0	0	0	0	0	0	0	0	0	0	0	0
ENSG00000169174.9|PCSK9	0	0	0	0	0	0	0	0	1	1	0	0
ENSG00000162402.8|USP24	4786	4299	3615	3368	2429	1328	1907	3307	7013	5092	3951	2207
ENSG00000231090.1|RP11-101C11.1	1	0	0	0	0	0	0	0	0	0	0	0
ENSG00000231095.1|GYG1P3	1	1	2	1	3	1	5	2	2	4	1	0
ENSG00000265822.1|MIR4422	0	0	0	0	0	0	0	0	0	0	0	0
ENSG00000231900.3|GOT2P1	0	0	0	0	0	0	0	0	0	0	0	0
ENSG00000232198.2|RP4-633H17.2	0	0	0	0	0	0	0	0	0	0	0	0
ENSG00000199831.1|RN7SKP291	0	0	0	0	0	0	0	0	0	0	0	0
ENSG00000252162.1|RNU6-830P	0	0	0	0	0	0	0	0	0	0	0	0
ENSG00000272051.1|Y_RNA	0	0	0	0	0	0	0	0	0	0	0	0
ENSG00000234810.1|RP11-466L17.1	0	0	0	0	0	2	0	2	1	0	0	0
ENSG00000233147.1|RP11-90C4.1	0	0	0	1	2	0	0	1	0	1	0	0
ENSG00000230250.1|RP11-90C4.2	0	0	0	0	0	0	0	0	0	0	0	1
ENSG00000227104.3|PIGQP1	0	0	0	0	0	0	0	0	0	0	0	0
ENSG00000233079.1|RP11-90C4.3	0	0	0	0	0	0	0	0	0	0	0	0
ENSG00000235612.1|RP1-158P9.1	0	0	0	0	0	0	0	0	0	0	0	0
ENSG00000229871.1|RP4-710M16.1	3	7	3	0	0	0	0	0	5	1	2	0
ENSG00000260971.3|RP11-504A18.1	69	125	62	77	31	79	228	48	87	50	85	63
ENSG00000223307.2|AC119674.1	0	0	0	0	0	0	0	0	0	0	0	0
ENSG00000223956.1|RP4-710M16.2	0	0	0	0	0	0	0	1	0	0	0	0
ENSG00000162407.8|PPAP2B	715	477	1163	606	1448	1169	1386	1872	1243	846	1515	1481
ENSG00000236776.1|RPL21P23	0	0	0	0	0	0	0	0	0	0	0	0
ENSG00000224980.1|RP11-377K22.3	0	1	0	0	0	0	0	0	0	0	0	0
ENSG00000225475.1|RP11-377K22.2	2	0	1	0	1	4	2	0	0	2	2	0
ENSG00000162409.6|PRKAA2	5772	5325	3593	3593	4116	3096	2455	6331	7594	5556	4394	2841
ENSG00000187889.8|C1orf168	30	119	89	27	259	81	19	318	249	304	164	349
ENSG00000229913.1|RP11-378I13.1	0	0	0	0	0	0	0	0	0	0	0	0
ENSG00000157131.10|C8A	0	0	0	1	0	0	0	0	0	0	0	0
ENSG00000021852.8|C8B	0	0	0	0	0	0	0	0	0	0	0	0
ENSG00000236341.1|RP5-1103B4.3	0	0	0	0	0	0	0	0	0	0	0	0
ENSG00000221591.1|AL161740.1	0	0	0	0	0	0	0	0	0	0	0	0
ENSG00000173406.11|DAB1	3	1	4	7	1	2	0	2	7	6	2	4
ENSG00000227935.1|RP6-102O10.1	0	0	0	0	0	0	0	0	0	0	0	0
ENSG00000236888.1|RP11-243M12.1	0	0	0	0	0	0	0	0	0	0	0	0
ENSG00000238773.1|AL137855.1	0	0	0	0	0	0	0	0	0	0	0	0
ENSG00000226759.3|RP4-737A23.2	0	0	0	2	0	0	0	0	0	0	0	0
ENSG00000229887.3|HNRNPA1P6	0	0	0	0	1	0	0	0	4	0	0	0
ENSG00000223416.3|RP11-393I23.2	0	0	1	2	0	0	0	1	1	0	0	0
ENSG00000235038.1|RP11-393I23.4	0	0	0	0	0	0	0	0	0	0	0	0
ENSG00000230546.1|RP11-393I23.3	0	0	0	0	0	0	0	0	0	0	0	0
ENSG00000233216.1|RP11-414C16.1	0	0	0	2	1	0	0	0	3	0	0	3
ENSG00000162600.7|OMA1	690	422	351	326	291	200	256	370	558	405	482	279
ENSG00000270209.1|RP4-592A1.4	0	0	0	0	0	0	0	0	0	0	0	0
ENSG00000264128.1|RN7SL713P	0	0	0	0	0	0	0	0	0	0	0	0
ENSG00000184292.5|TACSTD2	4	1	4	5	0	16	1	1	6	7	0	0
ENSG00000185839.2|RP4-592A1.2	0	0	1	0	0	0	1	2	3	2	3	1
ENSG00000162601.5|MYSM1	374	638	420	337	773	338	240	910	1377	574	593	592
ENSG00000222168.1|Y_RNA	0	0	0	0	0	0	0	0	0	0	0	0
ENSG00000264081.1|AL136985.1	0	0	0	0	0	0	0	0	0	0	0	0
ENSG00000177606.5|JUN	10096	6045	11392	21071	3912	2557	1851	3265	13593	17259	13191	8043
ENSG00000234807.4|RP4-794H19.2	13	12	4	1	5	1	7	5	8	4	10	3
ENSG00000272226.1|RP11-63G10.3	1	1	0	0	0	1	1	0	1	1	0	0
ENSG00000231740.1|RP11-63G10.2	0	0	0	0	0	0	0	0	0	0	0	0
ENSG00000232453.1|RP4-794H19.1	29	26	24	13	10	6	11	18	71	72	31	14
ENSG00000228121.1|PHBP3	0	0	0	0	1	0	0	1	0	0	1	2
ENSG00000230812.1|RP4-794H19.4	32	30	41	14	15	15	16	21	31	47	24	18
ENSG00000241042.1|RP11-145M4.1	0	0	0	0	0	0	0	0	0	1	0	0
ENSG00000235215.2|RP11-145M4.2	0	1	0	0	0	0	0	0	0	0	0	0
ENSG00000237352.2|RP11-145M4.3	4	4	4	2	1	0	0	2	1	8	3	3
ENSG00000224609.2|RP11-470E16.1	162	156	58	43	148	84	43	100	358	283	210	12
ENSG00000270457.1|RP11-467C18.1	20	20	13	10	9	7	13	4	22	19	12	12
ENSG00000172456.12|FGGY	1684	1210	1046	595	754	689	616	955	952	890	882	651
ENSG00000266150.1|MIR4711	0	0	0	0	0	0	0	0	0	0	0	0
ENSG00000226883.1|RP4-782L23.2	0	0	0	0	0	0	0	0	0	0	0	0
ENSG00000231816.1|RP4-782L23.1	1	2	8	6	1	1	2	3	12	7	5	3
ENSG00000134709.6|HOOK1	2	13	5	4	5	3	3	11	12	10	12	4
ENSG00000134716.5|CYP2J2	1196	469	291	313	151	277	396	161	1101	215	257	88
ENSG00000265535.1|RN7SL475P	0	0	0	0	0	0	0	0	0	0	0	0
ENSG00000162598.9|C1orf87	0	0	0	1	0	0	0	1	0	1	0	0
ENSG00000229332.2|PGBD4P8	0	0	0	0	0	0	0	0	0	0	0	0
ENSG00000238242.1|RP11-575B7.3	0	0	0	0	0	0	0	0	0	0	0	0
ENSG00000226476.2|RP11-776H12.1	2	1	5	1	5	0	0	8	1	4	0	0
ENSG00000231252.1|RP11-436K8.1	7	3	2	2	4	2	5	40	5	11	3	2
ENSG00000162599.11|NFIA	1368	1106	1093	670	677	579	568	818	1590	1242	954	716
ENSG00000237928.1|RP4-668G5.1	20	13	16	10	26	27	15	42	18	13	18	12
ENSG00000263380.1|AC096534.1	0	0	0	0	0	0	0	0	0	0	0	0
ENSG00000270742.1|RP4-802A10.1	1	0	0	4	0	1	1	1	3	4	3	1
ENSG00000237853.2|RP5-833A20.1	0	0	0	0	0	1	0	1	0	0	1	0
ENSG00000264551.1|AC099791.1	0	0	0	0	0	0	0	0	0	0	0	0
ENSG00000223920.2|RP11-430G17.1	0	0	0	0	0	0	0	0	0	0	0	0
ENSG00000162604.8|TM2D1	749	482	416	353	541	291	342	556	754	494	550	451
ENSG00000271200.1|RP11-430G17.3	10	7	5	2	5	2	3	6	6	2	3	7
ENSG00000132849.14|INADL	3569	2512	2257	1298	1242	1254	2193	2295	3667	1828	1393	993
ENSG00000200575.1|RNU6-414P	0	0	0	0	0	0	0	0	2	0	0	0
ENSG00000212360.1|RNU6-1177P	0	0	0	0	0	0	0	0	0	0	0	0
ENSG00000236646.1|LAMTOR5P1	2	0	0	1	0	0	0	3	0	1	1	0
ENSG00000242860.2|RN7SL180P	0	0	0	0	0	2	0	0	1	1	0	0
ENSG00000263908.1|MIR3116-1	0	0	0	0	0	0	0	0	0	1	0	0
ENSG00000234204.1|PIGPP2	0	0	0	0	0	0	0	0	0	0	0	0
ENSG00000234088.1|RPS15AP7	0	0	0	0	0	0	0	0	0	0	0	0
ENSG00000240563.1|L1TD1	1	3	1	0	1	0	0	1	0	0	0	0
ENSG00000237227.1|RP5-1155K23.4	0	0	0	0	0	0	0	0	0	0	0	0
ENSG00000200174.1|Y_RNA	0	0	0	0	0	0	0	0	0	0	0	0
ENSG00000132854.14|KANK4	13	4	1	0	3	0	1	1	3	8	0	8
ENSG00000201153.1|RNU6-371P	0	0	0	0	0	0	0	0	0	0	0	0
ENSG00000162607.8|USP1	625	412	476	285	623	258	340	685	771	501	358	487
ENSG00000116641.11|DOCK7	226	166	163	128	122	92	107	124	309	226	183	142
ENSG00000270549.1|RP11-293K19.1	0	0	0	0	0	0	0	0	0	0	0	0
ENSG00000132855.4|ANGPTL3	0	0	0	0	0	0	0	0	0	0	0	0
ENSG00000269624.1|AL138847.1	0	0	0	0	0	0	0	0	0	0	0	0
ENSG00000213703.2|RP5-849H19.2	0	0	0	0	0	0	0	0	0	0	2	0
ENSG00000235545.1|RP11-230B22.1	2	0	0	0	0	3	0	0	0	1	0	0
ENSG00000125703.10|ATG4C	187	146	111	69	87	39	53	59	166	127	87	55
ENSG00000234318.1|RP4-771M4.3	0	0	0	0	0	0	0	0	1	0	0	0
ENSG00000237163.1|RP4-771M4.2	0	0	0	0	0	0	0	0	0	0	0	0
ENSG00000229537.1|RP11-5P4.1	0	1	0	0	0	0	0	0	0	0	0	0
ENSG00000227485.1|RP11-5P4.2	0	0	0	0	0	0	0	0	0	0	0	0
ENSG00000229225.1|RP11-5P4.3	0	0	0	0	0	0	0	0	0	0	0	0
ENSG00000203605.3|RP11-335E6.2	0	0	0	0	0	0	0	0	0	0	0	0
ENSG00000271593.1|RP11-335E6.4	3	2	0	1	0	0	1	0	1	1	3	0
ENSG00000252259.1|RNA5SP49	0	0	0	0	0	0	0	0	0	0	0	0
ENSG00000224209.2|LINC00466	6	5	2	4	0	1	0	1	1	2	0	0
ENSG00000228734.2|RP11-335E6.3	0	0	0	0	0	0	0	0	0	0	0	0
ENSG00000223683.1|AL138935.1	0	0	0	0	0	0	0	0	0	0	0	0
ENSG00000230798.1|RP4-792G4.2	34	22	19	31	16	26	16	17	33	28	29	27
ENSG00000187140.4|FOXD3	12	2	10	3	0	2	0	2	4	2	1	1
ENSG00000252784.1|Y_RNA	0	0	0	0	0	0	0	0	0	0	0	0
ENSG00000236674.1|RP4-792G4.3	0	0	0	0	0	0	0	0	0	0	0	0
ENSG00000088035.11|ALG6	133	90	99	57	63	38	50	66	161	96	73	54
ENSG00000142856.12|ITGB3BP	86	120	61	99	78	41	110	174	215	145	105	93
ENSG00000203965.8|EFCAB7	79	77	53	77	196	99	316	431	215	126	165	120
ENSG00000264271.1|RN7SL488P	0	0	0	0	0	0	0	0	0	0	0	0
ENSG00000251720.1|RNU7-123P	0	0	0	0	0	0	0	0	0	0	0	0
ENSG00000116652.5|DLEU2L	3	5	3	4	25	2	15	50	16	5	13	7
ENSG00000079739.11|PGM1	31556	29822	32147	19372	15885	8980	13498	22460	29996	37388	26322	36270
ENSG00000244256.2|RN7SL130P	7	10	13	1	9	8	5	8	24	16	11	6
ENSG00000185483.7|ROR1	37	31	34	9	21	10	23	24	61	22	24	36
ENSG00000177452.7|RP4-597J3.1	0	0	0	0	0	0	0	0	0	0	0	0
ENSG00000228056.2|CFL1P3	0	0	0	0	0	0	0	0	0	0	0	0
ENSG00000207190.1|RNU6-809P	0	0	0	0	0	0	0	0	0	0	0	0
ENSG00000200508.1|Y_RNA	0	0	0	0	0	0	0	0	0	0	0	0
ENSG00000223949.2|RP11-24J23.2	0	0	0	0	0	0	0	0	0	0	0	0
ENSG00000177414.9|UBE2U	0	0	0	0	0	0	0	0	0	0	0	0
ENSG00000238653.1|RNU7-62P	0	0	0	0	0	0	0	0	0	0	0	0
ENSG00000158966.9|CACHD1	133	82	115	42	49	52	67	53	163	178	53	66
ENSG00000264470.1|MIR4794	0	0	0	0	0	0	0	0	0	0	0	0
ENSG00000162437.10|RAVER2	1166	915	1117	730	661	520	656	823	1405	807	824	709
ENSG00000162434.7|JAK1	4777	2757	2284	1517	2380	2345	2344	2794	4427	2671	2549	2150
ENSG00000234784.2|RP11-182I10.1	0	0	0	0	0	0	0	0	0	0	0	0
ENSG00000233877.2|RP11-182I10.2	0	0	0	0	0	0	0	0	0	0	0	0
ENSG00000226891.2|RP11-182I10.3	19	21	11	20	12	11	5	17	60	13	23	9
ENSG00000185031.6|SLC2A3P2	0	3	0	1	1	0	0	1	4	0	1	0
ENSG00000272506.1|RP4-535B20.4	1	4	1	4	1	2	2	1	10	2	3	1
ENSG00000212257.1|RNU6-1176P	0	2	0	0	1	0	0	0	2	1	0	0
ENSG00000265996.1|MIR3671	8	11	2	19	11	17	20	29	54	10	10	26
ENSG00000199135.1|MIR101-1	1	1	0	1	0	1	4	3	3	1	0	3
ENSG00000231485.1|RP4-535B20.1	2	1	1	2	1	3	1	3	5	0	0	0
ENSG00000235804.2|RP4-535B20.2	0	0	0	0	0	0	0	0	0	0	0	0
ENSG00000234496.2|MRPS21P1	0	0	0	0	0	0	0	0	2	0	0	0
ENSG00000162433.10|AK4	132	26	52	41	18	89	42	34	26	27	21	359
ENSG00000231622.1|RP4-700A9.1	0	0	0	0	0	0	0	0	0	0	0	0
ENSG00000116675.11|DNAJC6	36	21	13	1	7	4	11	6	21	7	6	4
ENSG00000229294.1|RP5-1044H5.1	0	0	0	0	0	0	0	0	0	0	0	0
ENSG00000234144.1|RP5-1044H5.2	0	0	0	0	0	0	0	0	0	0	0	0
ENSG00000222624.1|RNU2-15P	0	0	0	0	0	0	0	0	0	0	0	0
ENSG00000116678.14|LEPR	103	51	104	21	50	27	13	67	95	76	64	69
ENSG00000213625.4|LEPROT	1361	858	940	668	702	366	418	682	1205	1051	839	603
ENSG00000237852.1|RP4-630A11.3	0	0	0	0	0	0	0	0	0	0	0	0
ENSG00000238931.1|snoU13	0	0	0	0	0	0	0	0	0	0	0	0
ENSG00000224570.1|RP11-430H12.2	0	0	0	0	0	0	0	0	0	0	0	0
ENSG00000239319.2|RN7SL854P	0	0	0	0	0	0	0	0	0	0	0	0
ENSG00000184588.13|PDE4B	1124	638	847	6244	70	8545	7339	107	465	176	119	2402
ENSG00000227466.1|RP11-397C12.1	0	0	0	0	0	0	0	0	0	0	0	0
ENSG00000223152.1|RNU4-88P	0	0	0	0	0	0	0	0	0	0	0	0
ENSG00000118473.17|SGIP1	49	34	45	7	28	72	8	20	52	67	20	13
ENSG00000264720.1|MIR3117	0	0	0	0	0	1	0	0	0	2	0	0
ENSG00000248458.2|AL139147.1	1	0	0	1	0	1	0	0	0	0	0	0
ENSG00000221655.2|AL354978.1	0	0	0	0	0	0	0	0	0	0	0	0
ENSG00000152760.5|TCTEX1D1	21	14	3	0	4	40	14	9	13	12	11	6
ENSG00000172410.4|INSL5	0	0	0	0	1	0	0	0	0	0	0	0
ENSG00000152763.12|WDR78	27	13	11	10	11	7	6	9	35	19	14	18
ENSG00000231080.1|RP11-342H21.2	0	0	0	0	0	0	0	0	0	0	0	0
ENSG00000198160.10|MIER1	342	249	254	151	338	254	300	369	424	208	208	278
ENSG00000116704.6|SLC35D1	464	359	309	287	385	165	210	416	985	354	270	190
ENSG00000203963.7|C1orf141	0	0	0	0	0	0	0	0	0	0	0	0
ENSG00000252433.1|SNORA31	0	0	0	0	0	0	0	0	0	0	0	0
ENSG00000162594.10|IL23R	0	0	0	0	0	0	0	0	0	0	0	0
ENSG00000253074.1|RNU6-586P	0	0	0	0	0	0	0	0	0	0	0	0
ENSG00000221733.1|AL109843.1	0	0	0	0	0	0	0	0	0	0	0	0
ENSG00000252116.1|RNU4ATAC4P	0	0	0	0	0	0	0	0	0	0	0	0
ENSG00000228523.1|RP4-763G1.1	0	1	0	0	0	0	0	0	1	0	1	1
ENSG00000081985.6|IL12RB2	162	58	66	66	110	154	153	100	216	46	71	72
ENSG00000142864.10|SERBP1	12615	8793	7907	6018	6261	5903	5104	7275	11976	7924	7942	6647
ENSG00000223263.1|RNU6-387P	0	0	0	0	0	0	0	0	0	0	0	0
ENSG00000235200.1|RP4-763G1.2	0	0	0	0	0	0	0	0	0	0	0	0
ENSG00000207504.1|RNU6-1031P	0	0	0	0	0	0	0	0	0	0	0	0
ENSG00000238139.2|RP11-393N21.1	0	0	0	0	0	0	0	0	0	0	0	0
ENSG00000242482.2|RN7SL392P	0	0	0	0	0	0	0	0	0	0	0	0
ENSG00000232048.2|HNRNPCP9	0	0	0	0	0	0	0	0	0	0	0	0
ENSG00000116717.7|GADD45A	381	163	371	2747	231	4207	7463	465	583	467	914	3782
ENSG00000172380.5|GNG12	626	475	412	311	346	319	283	495	594	443	416	669
ENSG00000238778.1|RNU7-80P	0	0	0	0	0	0	0	0	0	0	0	0
ENSG00000232284.3|GNG12-AS1	11	9	10	8	7	6	3	12	11	5	5	18
ENSG00000235055.3|RP4-609E1.2	0	0	0	0	0	0	0	0	1	0	0	0
ENSG00000162595.4|DIRAS3	29	17	5	4	10	9	13	21	43	11	8	78
ENSG00000228431.1|ARL5AP3	1	0	0	0	0	0	0	2	1	0	0	0
ENSG00000263542.1|AL157407.1	0	0	0	0	0	0	0	0	0	0	0	0
ENSG00000116729.9|WLS	596	342	277	148	105	132	127	181	444	176	250	131
ENSG00000234383.1|CTBP2P8	0	0	0	0	0	0	0	2	0	1	0	0
ENSG00000221203.1|MIR1262	0	0	0	0	0	0	0	0	0	0	0	0
ENSG00000229133.1|RPS7P4	1	0	2	1	2	1	3	6	1	0	0	0
ENSG00000225242.2|COX6B1P7	0	0	0	0	0	0	0	0	0	0	0	0
ENSG00000237622.1|TCEB1P18	0	0	0	0	0	0	0	0	0	0	0	0
ENSG00000229440.1|RP5-1033K19.2	0	0	0	0	0	0	0	0	0	0	0	0
ENSG00000116745.6|RPE65	0	0	0	0	0	0	0	0	0	0	0	1
ENSG00000024526.12|DEPDC1	50	5	5	2	6	1	1	5	11	10	5	8
ENSG00000233589.1|RP4-694A7.2	0	0	0	0	0	0	0	0	0	0	0	0
ENSG00000234264.1|RP4-694A7.4	0	0	0	0	0	0	0	0	0	0	0	0
ENSG00000225167.1|RP4-694A7.3	0	0	0	0	0	0	0	0	0	0	0	0
ENSG00000223883.1|RP11-424D14.1	0	0	0	0	0	0	0	0	0	0	0	0
ENSG00000235446.1|RP11-74K19.1	0	0	0	0	0	0	0	0	0	0	0	0
ENSG00000229639.1|RP3-380B4.1	0	0	0	0	0	0	0	0	0	0	0	0
ENSG00000033122.14|LRRC7	43	71	66	17	32	17	47	47	93	38	61	13
ENSG00000270615.1|RP11-379C1.1	0	0	0	0	0	0	0	0	0	0	0	0
ENSG00000240692.2|RN7SL538P	0	0	0	0	0	0	0	0	0	0	0	0
ENSG00000229359.2|PIN1P1	0	0	0	0	0	0	0	0	0	0	0	0
ENSG00000237919.1|RP11-181B18.1	0	0	0	0	0	0	0	0	0	0	0	0
ENSG00000066557.5|LRRC40	286	238	179	185	286	138	140	269	334	194	223	219
ENSG00000244389.2|RN7SL242P	0	0	0	0	0	0	0	0	0	0	0	0
ENSG00000116754.9|SRSF11	1877	2403	1525	1606	2707	1705	1332	3133	5540	2728	1942	2014
ENSG00000228988.1|RP4-677H15.4	0	0	0	0	0	0	0	0	0	0	0	0
ENSG00000118454.8|ANKRD13C	443	318	379	291	456	304	230	486	737	393	321	383
ENSG00000197568.9|HHLA3	26	17	28	13	20	6	8	11	33	30	20	14
ENSG00000226088.1|RP11-180O5.2	0	0	0	0	0	0	0	0	0	0	0	0
ENSG00000116761.7|CTH	96	64	46	73	89	30	52	118	124	41	110	26
ENSG00000271992.1|RP11-42O15.3	12	5	1	1	5	0	1	3	5	5	3	1
ENSG00000233020.1|RP11-42O15.2	0	0	0	0	1	0	0	0	0	0	0	0
ENSG00000237033.2|CASP3P1	0	0	0	0	0	0	0	0	0	0	0	0
ENSG00000229051.1|RP5-952N6.1	1	0	0	0	0	0	0	0	0	0	0	0
ENSG00000226208.1|RP11-99H8.1	0	0	0	0	0	0	0	0	0	0	0	0
ENSG00000050628.16|PTGER3	24	2	17	2	5	14	3	0	23	5	10	17
ENSG00000235782.1|RP3-333A15.1	0	0	0	0	0	0	0	0	0	0	0	0
ENSG00000269933.1|RP3-333A15.2	0	0	0	1	0	1	0	0	0	0	0	0
ENSG00000235079.1|ZRANB2-AS1	1	0	0	0	1	0	0	0	0	0	0	0
ENSG00000132485.8|ZRANB2	1914	1755	1267	1016	2045	1454	1270	3049	3025	1331	1796	1865
ENSG00000207721.1|MIR186	1	4	1	1	3	2	2	15	18	4	2	10
ENSG00000229956.5|ZRANB2-AS2	6	3	1	3	4	2	4	7	11	2	4	3
ENSG00000264239.1|AL360297.1	0	0	0	0	0	0	0	0	0	0	0	0
ENSG00000237726.1|RP11-386O9.2	0	0	0	0	0	0	0	0	1	0	2	0
ENSG00000226324.1|RP11-115M14.1	0	0	0	0	0	0	0	0	0	0	0	0
ENSG00000172260.9|NEGR1	118	61	102	19	36	15	5	70	28	41	57	70
ENSG00000231985.1|RP11-82L20.1	0	0	0	0	0	0	0	0	0	0	0	0
ENSG00000271618.1|RP11-175G14.2	0	0	0	0	0	0	0	0	0	0	0	0
ENSG00000228853.1|NEGR1-IT1	0	0	0	0	0	0	0	0	0	0	0	0
ENSG00000233994.2|GDI2P2	2	3	2	0	1	2	1	0	2	2	0	2
ENSG00000227207.2|RPL31P12	0	0	0	0	0	0	0	0	0	0	0	0
ENSG00000212366.1|RNU6-1246P	0	0	0	0	0	0	0	0	0	0	0	0
ENSG00000225087.1|RP4-660H19.1	0	0	1	0	0	0	0	0	0	0	0	0
ENSG00000227016.2|RP11-262K1.1	0	0	0	0	0	0	0	0	0	0	0	0
ENSG00000229636.2|KRT8P21	0	0	0	0	0	0	0	0	0	0	0	0
ENSG00000251825.1|RN7SKP19	0	0	0	0	0	0	0	0	0	0	0	0
ENSG00000233973.1|RP4-598G3.1	0	0	0	0	0	0	0	0	0	0	0	0
ENSG00000223479.3|RP4-788P17.1	0	0	0	0	0	0	0	0	0	0	0	0
ENSG00000200601.1|RNA5SP50	0	0	0	0	0	0	0	0	0	0	0	0
ENSG00000252005.1|RNU4ATAC8P	0	0	0	0	0	0	0	0	0	0	0	0
ENSG00000162620.11|LRRIQ3	2	1	7	5	2	4	0	0	3	0	0	7
ENSG00000254685.2|FPGT	132	95	71	40	111	43	30	49	141	70	62	65
ENSG00000259030.2|FPGT-TNNI3K	13	19	10	18	32	7	13	54	52	28	30	40
ENSG00000116783.10|TNNI3K	8	4	10	6	1	10	4	5	18	10	5	4
ENSG00000237324.2|RP11-439H8.4	0	0	0	0	0	0	0	0	0	0	0	0
ENSG00000233894.1|RP4-650F12.2	1	0	0	1	1	0	0	2	0	0	2	1
ENSG00000162621.5|LRRC53	0	0	0	0	0	0	0	0	0	0	0	0
ENSG00000178965.9|C1orf173	1	1	1	1	1	0	0	0	2	0	0	1
ENSG00000234497.1|RP4-612J11.1	0	0	0	0	0	0	0	0	0	0	0	0
ENSG00000272864.1|RP11-17E13.2	21	2	4	3	6	6	0	1	11	5	4	10
ENSG00000116791.9|CRYZ	953	513	384	304	341	273	323	283	768	365	262	324
ENSG00000162623.11|TYW3	481	294	234	161	241	93	136	211	401	224	231	157
ENSG00000229943.1|RP11-93N20.1	0	0	0	0	0	0	0	0	0	0	0	0
ENSG00000261213.1|RP11-510C10.4	0	0	0	0	0	0	0	0	0	0	0	1
ENSG00000224127.1|RP11-510C10.2	0	0	0	0	0	0	0	0	0	0	0	0
ENSG00000162624.10|LHX8	0	0	0	0	0	0	0	0	3	0	0	40
ENSG00000224149.1|RP11-510C10.3	0	0	0	0	0	0	0	0	0	0	0	2
ENSG00000206999.1|RNU6-622P	0	0	0	0	0	0	0	0	0	0	0	0
ENSG00000137968.12|SLC44A5	186	2	467	4	12	2	141	162	3	1	7	10
ENSG00000224493.1|RP11-87O11.1	0	0	0	0	0	0	0	0	0	0	0	0
ENSG00000252338.1|RNU6-503P	0	0	0	0	0	0	0	0	0	0	0	0
ENSG00000213579.3|RP4-595K12.1	1	0	2	0	0	0	0	0	1	1	1	0
ENSG00000230863.2|RP4-595K12.2	1	0	0	0	0	0	0	0	2	0	0	0
ENSG00000178193.5|RP4-682C21.5	4	0	0	0	0	0	0	0	0	0	0	0
ENSG00000117054.9|ACADM	13497	10224	8254	6383	4785	4588	3763	5455	7445	4460	6415	5300
ENSG00000181227.2|RP4-682C21.2	1	4	1	3	2	1	3	2	1	1	1	1
ENSG00000137955.11|RABGGTB	1757	1108	971	870	1135	1175	883	1278	2313	1178	1040	894
ENSG00000206620.1|SNORD45C	0	0	0	0	0	0	0	0	0	0	0	0
ENSG00000207241.1|SNORD45A	0	0	0	0	0	0	0	0	0	0	0	0
ENSG00000201487.1|SNORD45B	0	0	0	0	0	0	0	0	0	0	0	0
ENSG00000057468.6|MSH4	32	35	21	28	21	16	10	34	59	26	44	25
ENSG00000266832.1|AL445464.1	7	8	2	4	4	3	2	2	19	10	5	2
ENSG00000154007.6|ASB17	0	0	0	0	0	0	0	0	0	0	0	0
ENSG00000225605.1|RP11-550H2.1	0	0	0	0	0	0	0	0	0	1	0	0
ENSG00000230027.1|RP11-550H2.2	0	0	0	0	0	0	0	0	0	0	0	0
ENSG00000184005.9|ST6GALNAC3	102	26	39	14	61	84	37	79	50	78	52	48
ENSG00000223905.1|RP11-335E14.1	0	0	0	0	0	0	0	0	0	0	0	0
ENSG00000272855.1|RP5-1102E8.3	0	1	0	0	0	0	0	0	0	0	0	0
ENSG00000226415.1|TPI1P1	59	67	59	35	27	32	26	31	50	40	54	57
ENSG00000264686.1|AC104458.1	0	0	0	0	0	0	0	0	0	0	0	0
ENSG00000199921.1|RNU6-161P	0	0	0	0	0	0	0	0	0	0	0	0
[truncated: 55,822 more rows]
